# Supplementary material for: Long-Term Effects of Allogeneic Hematopoietic Stem Cell Transplantation on Systemic Inflammation in Sickle Cell Disease Patients
Source: Front Immunol. 2021 Dec 9;12:774442. doi: 10.3389/fimmu.2021.774442 (PMC8696202; doi:10.3389/fimmu.2021.774442)
Supplement: Supplementary file 1 [file DataSheet_1.xlsx]

## Sheet: RESULTS all patients
Analysis comparing all patients together before and after transplantation
LDH
Period	N Obs	n	Mean	Standard deviation	Minimum	Median	Maximum
1 mo	34	23	527.087	110.941	393	524	731
12 mo	34	26	434.615	149.474	281	416	956
24 mo	34	17	421	164.158	227	394	799
3 mo	34	25	643.44	236.188	281	548	1190
36 mo	34	11	350.091	87.979	262	327	529
48 mo	34	9	349.333	174.066	175	314	790
6 mo	34	26	494.192	175.286	246	453.5	959
60 mo	34	4	278.5	82.646	182	274	384
C	81	0	,	,	,	,	,
Pre-Tx	34	17	732.941	400.045	451	627	2196
Log transformation
Differences of Least Squares Means
Effect	Period	Period	Estimate	Standard Error	DF	t Value	Pr > |t|	Alpha	Lower	Upper
Per_odo	1 mo	Pre-Tx	-0.2881	0.08335	116	-3.46	0.0008	0.05	-0.4531	-0.123
Per_odo	12 mo	Pre-Tx	-0.5167	0.0822	116	-6.29	<,0001	0.05	-0.6795	-0.3539
Per_odo	24 mo	Pre-Tx	-0.5776	0.09272	116	-6.23	<,0001	0.05	-0.7613	-0.394
Per_odo	3 mo	Pre-Tx	-0.1509	0.08257	116	-1.83	0.0702	0.05	-0.3144	0.01267
Per_odo	36 mo	Pre-Tx	-0.6959	0.1061	116	-6.56	<,0001	0.05	-0.906	-0.4857
Per_odo	48 mo	Pre-Tx	-0.709	0.118	116	-6.01	<,0001	0.05	-0.9429	-0.4752
Per_odo	6 mo	Pre-Tx	-0.4099	0.08256	116	-4.96	<,0001	0.05	-0.5734	-0.2464
Per_odo	60 mo	Pre-Tx	-0.8285	0.1619	116	-5.12	<,0001	0.05	-1.1492	-0.5077
Heme
Period	N Obs	n	Mean	Standard Deviation	Minimum	Median	Maximum
1 mo	34	15	57.06	39.746	18.048	36.513	127.941
12 mo	34	11	50.025	30.534	14.706	40.592	106.992
24 mo	34	11	35.403	13.135	17.346	37.474	59.587
3 mo	34	16	84.56	46.511	22.727	85.294	159.492
36 mo	34	6	33.752	28.3	15.095	25.514	90.175
48 mo	34	0	,	,	,	,	,
6 mo	34	11	61.714	31.62	15.775	58.824	106.818
60 mo	34	3	31.647	11.896	18.273	35.62	41.049
Control	81	3	29.793	15.65	15.89	26.748	46.743
Pre-Tx	34	19	58.305	33.402	21.257	54.276	166.31
Differences of Least Squares Means
Effect	Period	Period	Estimate	Standard Error	DF	t Value	Pr > |t|	Alpha	Lower	Upper
Per_odo	1 mo	Pre-Tx	-2.3422	10.5762	55	-0.22	0.8256	0.05	-23.5373	18.853
Per_odo	12 mo	Pre-Tx	-4.4497	11.9452	55	-0.37	0.7109	0.05	-28.3884	19.489
Per_odo	24 mo	Pre-Tx	-24.5184	11.996	55	-2.04	0.0458	0.05	-48.5588	-0.4779
Per_odo	3 mo	Pre-Tx	25.5353	10.4996	55	2.43	0.0183	0.05	4.4937	46.5769
Per_odo	36 mo	Pre-Tx	-24.3225	15.2632	55	-1.59	0.1168	0.05	-54.9107	6.2657
Per_odo	6 mo	Pre-Tx	0.201	11.7734	55	0.02	0.9864	0.05	-23.3934	23.7954
Per_odo	60 mo	Pre-Tx	-26.7793	20.9989	55	-1.28	0.2076	0.05	-68.862	15.3033
Per_odo	Control	Pre-Tx	-29.2214	21.1391	55	-1.38	0.1725	0.05	-71.5852	13.1424

## Sheet: RESULTSgroups
Analyses comparing engraftment and graft failure groups
LDH
No# Period	Grupo	N Obs	n	Mean	Standard deviation	Minimum	Median	Maximum
Pre-tx	Control	9	0	,	,	,	,	,
	Engraftment	27	13	796.462	441.275	451	749	2196
	Graft failure	7	4	526.5	17.935	508	523.5	551
1 mo	Control	9	0	,	,	,	,	,
	Engraftment	27	18	519.778	105.891	395	518	731
	Graft failure	7	5	553.4	137.598	393	524	719
3 mo	Control	9	0	,	,	,	,	,
	Engraftment	27	19	647.579	242.425	334	541	1190
	Graft failure	7	6	630.333	236.481	281	764	810
6 mo	Control	9	0	,	,	,	,	,
	Engraftment	27	20	497.65	185.591	246	453.5	959
	Graft failure	7	6	482.667	150.101	346	443.5	668
12 mo	Control	9	0	,	,	,	,	,
	Engraftment	27	21	410.429	112.504	281	414	754
	Graft failure	7	5	536.2	245.731	335	469	956
24 mo	Control	9	0	,	,	,	,	,
	Engraftment	27	13	384.231	154.826	227	313	799
	Graft failure	7	4	540.5	151.452	410	524.5	703
36 mo	Control	9	0	,	,	,	,	,
	Engraftment	27	9	312.778	32.101	262	320	355
	Graft failure	7	2	518	15.556	507	518	529
48 mo	Control	9	0	,	,	,	,	,
	Engraftment	27	9	349.333	174.066	175	314	790
	Graft failure	7	0	,	,	,	,	,
60 mo	Control	9	0	,	,	,	,	,
	Engraftment	27	4	278.5	82.646	182	274	384
	Graft failure	7	0	,	,	,	,	,
Log transformation
Differences of Least Squares Means
Effect	Grupo	No# Period	Grupo	No# Period	Estimate	Standard Error	DF	t Value	Pr > |t|	Alpha	Lower	Upper
No__Per_odo*Grupo	Engraftment	Pre-tx	Graft failure	Pre-tx	0.5051	0.1696	110	2.98	0.0036	0.05	0.169	0.8412
No__Per_odo*Grupo	Engraftment	Pre-tx	Engraftment	1 mo	0.4131	0.0871	110	4.74	<,0001	0.05	0.2405	0.5857
No__Per_odo*Grupo	Engraftment	Pre-tx	Engraftment	3 mo	0.2635	0.08609	110	3.06	0.0028	0.05	0.09292	0.4341
No__Per_odo*Grupo	Engraftment	Pre-tx	Engraftment	6 mo	0.5357	0.08619	110	6.22	<,0001	0.05	0.3649	0.7065
No__Per_odo*Grupo	Engraftment	Pre-tx	Engraftment	12 mo	0.6761	0.08508	110	7.95	<,0001	0.05	0.5075	0.8448
No__Per_odo*Grupo	Engraftment	Pre-tx	Engraftment	24 mo	0.8072	0.09775	110	8.26	<,0001	0.05	0.6135	1.001
No__Per_odo*Grupo	Engraftment	Pre-tx	Engraftment	36 mo	0.8919	0.1112	110	8.02	<,0001	0.05	0.6716	1.1122
No__Per_odo*Grupo	Engraftment	Pre-tx	Engraftment	48 mo	0.8537	0.1153	110	7.41	<,0001	0.05	0.6252	1.0821
No__Per_odo*Grupo	Engraftment	Pre-tx	Engraftment	60 mo	0.962	0.1553	110	6.2	<,0001	0.05	0.6543	1.2697
No__Per_odo*Grupo	Graft failure	Pre-tx	Graft failure	1 mo	-0.09709	0.1593	110	-0.61	0.5435	0.05	-0.4128	0.2186
No__Per_odo*Grupo	Graft failure	Pre-tx	Graft failure	3 mo	-0.2381	0.16	110	-1.49	0.1396	0.05	-0.5551	0.079
No__Per_odo*Grupo	Graft failure	Pre-tx	Graft failure	6 mo	-0.00889	0.16	110	-0.06	0.9558	0.05	-0.326	0.3082
No__Per_odo*Grupo	Graft failure	Pre-tx	Graft failure	12 mo	-0.03903	0.1651	110	-0.24	0.8135	0.05	-0.3662	0.2881
No__Per_odo*Grupo	Graft failure	Pre-tx	Graft failure	24 mo	-0.148	0.1766	110	-0.84	0.4038	0.05	-0.4979	0.2019
No__Per_odo*Grupo	Graft failure	Pre-tx	Graft failure	36 mo	0.06312	0.2095	110	0.3	0.7638	0.05	-0.3522	0.4784
No__Per_odo*Grupo	Engraftment	1 mo	Graft failure	1 mo	-0.0051	0.1549	110	-0.03	0.9738	0.05	-0.3121	0.3019
No__Per_odo*Grupo	Engraftment	3 mo	Graft failure	3 mo	0.00347	0.1472	110	0.02	0.9812	0.05	-0.2882	0.2952
No__Per_odo*Grupo	Engraftment	6 mo	Graft failure	6 mo	-0.03955	0.1465	110	-0.27	0.7877	0.05	-0.3299	0.2508
No__Per_odo*Grupo	Engraftment	12 mo	Graft failure	12 mo	-0.2101	0.1535	110	-1.37	0.174	0.05	-0.5144	0.09416
No__Per_odo*Grupo	Engraftment	24 mo	Graft failure	24 mo	-0.4501	0.1695	110	-2.66	0.0091	0.05	-0.786	-0.1143
No__Per_odo*Grupo	Engraftment	36 mo	Graft failure	36 mo	-0.3237	0.2164	110	-1.5	0.1376	0.05	-0.7526	0.1052
Heme
No# Period	Grupo	N Obs	n	Mean	Standard deviation	Minimum	Median	Maximum
Pre-tx	Engraftment	27	16	61.525	34.436	26.872	55.48	166.31
	Graft failure	7	3	41.132	24.94	21.257	33.021	69.118
	Control	9	0	,	,	,	,	,
1 mo	Engraftment	27	14	57.555	41.198	18.048	36.104	127.941
	Graft failure	7	1	50.134	,	50.134	50.134	50.134
	Control	9	0	,	,	,	,	,
3 mo	Engraftment	27	13	83.563	47.192	22.727	81.684	159.492
	Graft failure	7	3	88.879	53.172	35.695	88.904	142.039
	Control	9	0	,	,	,	,	,
6 mo	Engraftment	27	8	70.231	30.765	25	72.142	106.818
	Graft failure	7	3	39.002	24.949	15.775	35.855	65.374
	Control	9	0	,	,	,	,	,
12 mo	Engraftment	27	7	45.243	31.107	14.706	40.592	106.992
	Graft failure	7	4	58.394	32.025	26.738	59.457	87.924
	Control	9	0	,	,	,	,	,
24 mo	Engraftment	27	7	32.101	11.699	17.346	28.999	50.98
	Graft failure	7	4	41.181	15.213	22.511	41.314	59.587
	Control	9	0	,	,	,	,	,
36 mo	Engraftment	27	5	22.467	6.784	15.095	23.75	30.323
	Graft failure	7	1	90.175	,	90.175	90.175	90.175
	Control	9	0	,	,	,	,	,
48 mo	Engraftment	27	0	,	,	,	,	,
	Graft failure	7	0	,	,	,	,	,
	Control	9	0	,	,	,	,	,
60 mo	Engraftment	27	3	31.647	11.896	18.273	35.62	41.049
	Graft failure	7	0	,	,	,	,	,
Differences of Least Squares Means
Effect	Grupo	No# Period	Grupo	No# Period	Estimate	Standard Error	DF	t Value	Pr > |t|	Alpha	Lower	Upper
No__Per_odo*Grupo	Engraftment	Pre-tx	Graft failure	Pre-tx	21.1306	21.3535	49	0.99	0.3272	0.05	-21.7808	64.042
No__Per_odo*Grupo	Engraftment	Pre-tx	Engraftment	1 mo	4.7954	11.3087	49	0.42	0.6734	0.05	-17.9302	27.521
No__Per_odo*Grupo	Engraftment	Pre-tx	Engraftment	3 mo	-22.6755	11.5776	49	-1.96	0.0559	0.05	-45.9416	0.5907
No__Per_odo*Grupo	Engraftment	Pre-tx	Engraftment	6 mo	-6.4877	13.6597	49	-0.47	0.6369	0.05	-33.9379	20.9625
No__Per_odo*Grupo	Engraftment	Pre-tx	Engraftment	12 mo	11.1534	14.5072	49	0.77	0.4457	0.05	-17.9998	40.3066
No__Per_odo*Grupo	Engraftment	Pre-tx	Engraftment	24 mo	31.1995	14.4639	49	2.16	0.0359	0.05	2.1332	60.2659
No__Per_odo*Grupo	Engraftment	Pre-tx	Engraftment	36 mo	36.1266	16.9655	49	2.13	0.0383	0.05	2.0332	70.22
No__Per_odo*Grupo	Engraftment	Pre-tx	Engraftment	60 mo	30.5977	21.395	49	1.43	0.159	0.05	-12.3973	73.5926
No__Per_odo*Grupo	Graft failure	Pre-tx	Graft failure	1 mo	-10.7438	36.877	49	-0.29	0.772	0.05	-84.8509	63.3633
No__Per_odo*Grupo	Graft failure	Pre-tx	Graft failure	3 mo	-47.7862	27.235	49	-1.75	0.0856	0.05	-102.52	6.9445
No__Per_odo*Grupo	Graft failure	Pre-tx	Graft failure	6 mo	5.4264	25.8396	49	0.21	0.8345	0.05	-46.5003	57.3531
No__Per_odo*Grupo	Graft failure	Pre-tx	Graft failure	12 mo	-18.5959	24.3353	49	-0.76	0.4484	0.05	-67.4995	30.3077
No__Per_odo*Grupo	Graft failure	Pre-tx	Graft failure	24 mo	-1.0775	24.9594	49	-0.04	0.9657	0.05	-51.2354	49.0804
No__Per_odo*Grupo	Graft failure	Pre-tx	Graft failure	36 mo	-33.4152	37.9735	49	-0.88	0.3832	0.05	-109.73	42.8955
No__Per_odo*Grupo	Engraftment	1 mo	Graft failure	1 mo	5.5914	34.4208	49	0.16	0.8716	0.05	-63.5799	74.7627
No__Per_odo*Grupo	Engraftment	3 mo	Graft failure	3 mo	-3.9801	21.6443	49	-0.18	0.8549	0.05	-47.4759	39.5156
No__Per_odo*Grupo	Engraftment	6 mo	Graft failure	6 mo	33.0447	22.7788	49	1.45	0.1532	0.05	-12.7309	78.8204
No__Per_odo*Grupo	Engraftment	12 mo	Graft failure	12 mo	-8.6187	21.1423	49	-0.41	0.6853	0.05	-51.1057	33.8683
No__Per_odo*Grupo	Engraftment	24 mo	Graft failure	24 mo	-11.1464	21.1374	49	-0.53	0.6003	0.05	-53.6236	31.3308
No__Per_odo*Grupo	Engraftment	36 mo	Graft failure	36 mo	-48.4112	36.2851	49	-1.33	0.1883	0.05	-121.33	24.5065
