# Supplementary material for: Long-Term Effects of Allogeneic Hematopoietic Stem Cell Transplantation on Systemic Inflammation in Sickle Cell Disease Patients
Source: Front Immunol. 2021 Dec 9;12:774442. doi: 10.3389/fimmu.2021.774442 (PMC8696202; doi:10.3389/fimmu.2021.774442)
Supplement: Supplementary file 2 [file DataSheet_2.xlsx]

## Sheet: DESC all patients
Analyses comparing all patients together before and after transplantation
	% Reticulocytes
	Period	n	Mean	Standard deviation	Minimum	Mediana	Maximum
	Pre-Tx	20	12.116	5.15	4.16	11.6	23.1
	1	23	5.301	2.706	0.28	5.06	11.6
	3	24	5.149	2.649	1.96	4.91	13.1
	6	23	6.124	4.138	1.45	5.11	15.5
	12	24	6.939	4.167	2.64	5.525	19.4
	24	17	8.532	5.092	0.93	8.17	24.1
	36	12	8.445	4.779	3.02	7.42	17.8
	48	8	5.533	1.646	3.46	5.06	9.12
	60	4	5.658	3.168	2.91	5.33	9.06
	Control	6	5.145	2.458	3.22	4.015	9.36
	% Células TO+CD47+
	Period	n	Mean	Standard deviation	Minimum	Mediana	Maximum
	Pre-Tx	18	11.068	5.34	1.47	11	22.4
	1	22	5.475	3.195	0.58	4.7	13.1
	3	22	5.601	3.856	1.15	4.91	15.3
	6	22	7.282	5	0.3	6.14	21
	12	24	6.645	3.673	2.3	5.835	15.4
	24	17	7.769	5.32	1.59	5.81	18.9
	36	11	7.716	6.067	3.39	5.28	21.7
	48	8	5.156	3.187	1.51	4.855	9.8
	60	4	5.48	6.692	1.68	2.37	15.5
	Control	8	6.831	3.714	1.4	6.62	13.4
	% Células TO-CD47+
	Period	n	Mean	Standard deviation	Minimum	Mediana	Maximum
	Pre-Tx	18	86.683	8.104	61.3	88.4	98.4
	1	22	93.864	3.449	86.9	94.7	97.7
	3	22	93.809	4.388	82.1	94.55	98.5
	6	22	91.386	5.998	77.7	93.25	99.6
	12	24	92.738	3.768	84.3	93.7	97.4
	24	17	91.653	5.408	80.7	92.8	98
	36	11	91.827	6.288	77.4	94.3	96.5
	48	8	94.5	3.381	89.8	95.05	98.4
	60	4	94.325	6.893	84	97.55	98.2
	Control	8	92.538	3.661	86.5	92.5	98.2
	% Células TO+CD36+
	Period	n	Mean	Standard deviation	Minimum	Mediana	Maximum
	Pre-Tx	18	0.255	0.219	0.03	0.2	0.75
	1	22	0.156	0.11	0.04	0.1	0.44
	3	22	0.171	0.133	0.03	0.145	0.67
	6	22	0.145	0.091	0.03	0.115	0.39
	12	24	0.173	0.11	0.02	0.15	0.39
	24	17	0.146	0.144	0.03	0.09	0.49
	36	11	0.303	0.579	0.02	0.11	2.02
	48	8	0.088	0.075	0.02	0.065	0.24
	60	4	0.083	0.053	0.04	0.065	0.16
	Control	8	0.139	0.175	0.02	0.09	0.56
	% Células TO-CD36+
	Period	n	Mean	Standard deviation	Minimum	Mediana	Maximum
	Pre-Tx	18	0.049	0.019	0.01	0.05	0.07
	1	22	0.06	0.064	0.01	0.04	0.27
	3	22	0.045	0.027	0.01	0.04	0.1
	6	22	0.045	0.039	0	0.03	0.16
	12	24	0.053	0.043	0	0.05	0.19
	24	17	0.036	0.028	0	0.03	0.08
	36	11	0.041	0.042	0	0.02	0.12
	48	8	0.024	0.032	0	0.01	0.09
	60	4	0.028	0.022	0	0.03	0.05
	Control	8	0.068	0.045	0.01	0.06	0.13
	% Células TO+CD49d+
	Period	n	Mean	Standard deviation	Minimum	Mediana	Maximum
	Pre-Tx	18	0.73	0.865	0	0.38	2.9
	1	22	0.355	0.257	0.01	0.265	0.96
	3	22	0.2	0.147	0.01	0.165	0.56
	6	22	0.392	0.461	0	0.24	2.07
	12	24	0.463	0.553	0	0.315	2.51
	24	17	0.849	1.313	0.09	0.2	4.27
	36	11	0.854	1.984	0.02	0.24	6.81
	48	8	0.228	0.194	0.08	0.125	0.54
	60	4	0.17	0.073	0.11	0.155	0.26
	Control	8	0.114	0.061	0.05	0.085	0.22
	% Células TO-CD49d+
	Period	n	Mean	Standard deviation	Minimum	Mediana	Maximum
	Pre-Tx	18	0.056	0.024	0.01	0.055	0.09
	1	22	0.109	0.083	0.01	0.09	0.35
	3	22	0.102	0.155	0	0.05	0.65
	6	22	0.075	0.051	0.01	0.065	0.18
	12	24	0.1	0.097	0	0.075	0.37
	24	17	0.099	0.102	0	0.05	0.32
	36	11	0.212	0.551	0	0.04	1.87
	48	8	0.068	0.045	0.02	0.055	0.14
	60	4	0.058	0.028	0.03	0.055	0.09
	Control	8	0.06	0.04	0.01	0.05	0.12
	IL18
	Period	n	Mean	Standard deviation	Minimum	Mediana	Maximum
	Pre-Tx	19	251.897	153.858	78.97	201.69	558.6
	1	16	284.318	270.652	28.66	225.52	1074.17
	3	18	109.163	119.03	8.02	71.365	548.98
	6	15	113.019	93.171	31.56	75.07	391.59
	12	18	79.583	40.408	22.84	75.38	154.76
	24	13	150.862	184.573	24.24	100.79	723.81
	36	6	74.26	40.062	24.79	73.915	131.1
	48	1	68.27	,	68.27	68.27	68.27
	60	3	73.213	18.779	52.24	78.93	88.47
	Control	4	86.606	22.32	62.45	84.953	114.07
	P-selectin
	Period	n	Mean	Standard deviation	Minimum	Mediana	Maximum
	Pre-Tx	19	26985	9244.5	12370	26255.5	44694.5
	1	16	19598.8	8646.79	9864.36	16111.5	38092
	3	18	24436.9	10749.9	7125.5	24504.7	48399
	6	15	27296	10656.6	15081.5	23537.4	54802.2
	12	18	26470.7	8438.1	13371.9	27904.4	44357.1
	24	13	23277.6	7972.72	12983	21697.5	43447.4
	36	6	29683.3	15335.9	16795.5	27158.3	58674.6
	48	1	19807.6	,	19807.6	19807.6	19807.6
	60	3	30859.6	13398.5	20985.6	25481.6	46111.4
	Control	4	23885.4	6985.97	16419.5	23873.3	31375.4
	ICAM1
	Period	n	Mean	Standard deviation	Minimum	Mediana	Maximum
	Pre-Tx	19	448171	201674	116040	474581	954250
	1	16	519833	305167	181686	429344	1.25854e+06
	3	18	479663	228989	169727	503626	1.11833e+06
	6	15	583510	236720	200452	542906	1.09562e+06
	12	18	493027	183247	180429	500881	781163
	24	13	482897	187459	158697	534858	822648
	36	6	454439	142266	179411	497665	557809
	48	1	494364	,	494364	494364	494364
	60	3	486297	51066.2	430717	497030	531143
	Control	4	950736	492898	450861	921596	1.50889e+06
	IL21
	Period	n	Mean	Standard deviation	Minimum	Mediana	Maximum
	Pre-Tx	19	60.455	18.753	31.68	57.94	107.69
	1	16	57.967	18.335	26.56	55.96	91.27
	3	18	57.722	18.241	27.53	59.925	93.21
	6	15	61.088	20.941	34.74	59.93	124.01
	12	18	56.259	11.53	28.39	54.175	73.73
	24	13	51.882	17.172	32.93	47.96	103.53
	36	6	56.057	15.809	45.94	50.835	87.39
	48	1	43.93	,	43.93	43.93	43.93
	60	3	57.217	26.538	40.14	43.72	87.79
	Control	4	50.904	7.177	41.9	51.51	58.695
	NO
	Period	n	Mean	Standard deviation	Minimum	Mediana	Maximum
	Pre-Tx	19	22.939	30.689	0	10.25	116.145
	1	14	29.063	38.564	0	9.259	135.89
	3	15	57.528	51.691	7.99	52.3	200.85
	6	12	38.69	61.097	0	8.24	176.177
	12	17	26.847	31.919	0	14.28	130.794
	24	13	20.833	21.92	0	17.3	72.377
	36	6	30.81	60.038	0	7.081	152.978
	48	1	1.19	,	1.19	1.19	1.19
	60	3	23.924	25.086	4.033	15.633	52.107
	Control	3	28.568	26.485	3.136	26.575	55.993
	TGFb
	Period	n	Mean	Standard deviation	Minimum	Mediana	Maximum
	Pre-Tx	20	57002.5	62054.9	2920.49	33169.8	198396
	1	18	11864.4	12818.5	1044.9	10159.4	54056.7
	3	16	11655.4	7923.24	1977.78	10588.4	24821.7
	6	14	12000.5	8037.02	2267.72	12693.8	27521.1
	12	17	64491	140558	2168.43	17110.5	486279
	24	14	90280.5	167271	3949.8	32103.2	618275
	36	8	159156	270724	1546.17	21088	604254
	48	1	8642.1	,	8642.1	8642.1	8642.1
	60	3	14814.3	4745.43	11259	12981	20202.9
	Control	3	14358.7	3529.54	11371.8	13450.8	18253.5

## Sheet: RESULTS all patients
	Reticulocytes
	Period	Period	Estimate	p value	Lower	Upper
	Pre-Tx	1	6.8141	<,0001	4.6601	8.9681
	Pre-Tx	3	6.712	<,0001	4.5696	8.8544
	Pre-Tx	6	5.7304	<,0001	3.5681	7.8926
	Pre-Tx	12	4.694	<,0001	2.5285	6.8596
	Pre-Tx	24	3.0159	0.0141	0.619	5.4129
	Pre-Tx	36	3.0757	0.0263	0.3693	5.782
	Pre-Tx	48	5.2156	0.0015	2.0314	8.3998
	Pre-Tx	60	5.128	0.017	0.935	9.321
	Pre-Tx	Control	6.5898	0.0005	2.9448	10.2349
	TO+CD47+
	Period	Period	Estimate	p value	Lower	Upper
	Pre-Tx	1	5.7151	<,0001	2.963	8.4671
	Pre-Tx	3	5.6657	<,0001	2.9103	8.4211
	Pre-Tx	6	3.9513	0.0054	1.1935	6.7092
	Pre-Tx	12	4.5757	0.0012	1.8516	7.2999
	Pre-Tx	24	3.5144	0.0211	0.5385	6.4904
	Pre-Tx	36	3.6967	0.0335	0.2933	7.1002
	Pre-Tx	48	5.8553	0.0028	2.0556	9.6549
	Pre-Tx	60	5.7687	0.0226	0.8259	10.7115
	Pre-Tx	Control	4.3241	0.0266	0.5115	8.1368
	TO-CD47+
	Period	Period	Estimate	p value	Lower	Upper
	Pre-Tx	1	-0.8289	0.0006	-1.2921	-0.3656
	Pre-Tx	3	-0.9205	0.0001	-1.3838	-0.4572
	Pre-Tx	6	-0.6344	0.0078	-1.0982	-0.1705
	Pre-Tx	12	-0.6474	0.0059	-1.1038	-0.191
	Pre-Tx	24	-0.5952	0.0191	-1.091	-0.09936
	Pre-Tx	36	-0.6206	0.0315	-1.1853	-0.05597
	Pre-Tx	48	-1.025	0.0016	-1.6519	-0.3981
	Pre-Tx	60	-1.2384	0.0032	-2.0529	-0.424
	Pre-Tx	Control	-0.6099	0.0563	-1.2365	0.01674
	TO+CD36+
	Period	Period	Estimate	p value	Lower	Upper
	Pre-Tx	1	0.2846	0.2397	-0.1926	0.7619
	Pre-Tx	3	0.2523	0.2984	-0.2263	0.7308
	Pre-Tx	6	0.3546	0.1451	-0.1243	0.8335
	Pre-Tx	12	0.2389	0.3219	-0.237	0.7147
	Pre-Tx	24	0.5327	0.0464	0.008737	1.0567
	Pre-Tx	36	0.4663	0.128	-0.1363	1.0689
	Pre-Tx	48	0.9339	0.0077	0.2526	1.6153
	Pre-Tx	60	0.8867	0.0508	-0.00299	1.7765
	Pre-Tx	Control	0.6898	0.0511	-0.00346	1.3831
	TO-CD36+
	Period	Period	Estimate	p value	Lower	Upper
	Pre-Tx	1	-0.00542	0.8532	-0.06337	0.05252
	Pre-Tx	3	0.0142	0.628	-0.04371	0.07211
	Pre-Tx	6	0.02808	0.3392	-0.0299	0.08606
	Pre-Tx	12	0.01041	0.7176	-0.04652	0.06735
	Pre-Tx	24	0.04394	0.1605	-0.0177	0.1056
	Pre-Tx	36	0.05139	0.1487	-0.01864	0.1214
	Pre-Tx	48	0.1141	0.0043	0.03648	0.1917
	Pre-Tx	60	0.07694	0.133	-0.02382	0.1777
	Pre-Tx	Control	-0.02747	0.4836	-0.1049	0.05
	TO+CD49d+
	Period	Period	Estimate	p value	Lower	Upper
	Pre-Tx	1	0.1482	0.2035	-0.0814	0.3777
	Pre-Tx	3	0.3006	0.0109	0.07075	0.5305
	Pre-Tx	6	0.1595	0.1722	-0.07057	0.3896
	Pre-Tx	12	0.1131	0.3264	-0.1143	0.3406
	Pre-Tx	24	-0.04049	0.7476	-0.2892	0.2082
	Pre-Tx	36	0.01491	0.9175	-0.2698	0.2996
	Pre-Tx	48	0.2065	0.2011	-0.1117	0.5248
	Pre-Tx	60	0.2782	0.1858	-0.136	0.6924
	Pre-Tx	Control	0.3848	0.0188	0.06502	0.7045
	T-+CD49d+
	Period	Period	Estimate	p value	Lower	Upper
	Pre-Tx	1	-0.08046	0.115	-0.1808	0.0199
	Pre-Tx	3	-0.03475	0.4937	-0.1351	0.06556
	Pre-Tx	6	-0.02914	0.5664	-0.1296	0.07129
	Pre-Tx	12	-0.04822	0.3347	-0.1468	0.0504
	Pre-Tx	24	-0.04363	0.4198	-0.1504	0.06315
	Pre-Tx	36	-0.06574	0.2851	-0.187	0.05556
	Pre-Tx	48	-0.01756	0.7961	-0.1519	0.1168
	Pre-Tx	60	-0.00466	0.9579	-0.1792	0.1699
	Pre-Tx	Control	0.0006	0.9929	-0.1336	0.1348
	IL18
	Period	Period	Estimate	p value	Lower	Upper
	Pre-Tx	1	-0.02127	0.9056	-0.3778	0.3353
	Pre-Tx	3	0.9368	<,0001	0.5866	1.287
	Pre-Tx	6	0.6711	0.0005	0.3047	1.0376
	Pre-Tx	12	1.0268	<,0001	0.6698	1.3838
	Pre-Tx	24	0.7068	0.0008	0.3066	1.107
	Pre-Tx	36	1.2471	<,0001	0.6874	1.8068
	Pre-Tx	48	1.2576	0.0514	-0.00811	2.5233
	Pre-Tx	60	1.1224	0.011	0.2652	1.9795
	Pre-Tx	Control	0.8616	0.035	0.06229	1.6609
	P-selectin
	Period	Period	Estimate	p value	Lower	Upper
	Pre-Tx	1	6055.3	0.0159	1166.4	10944
	Pre-Tx	3	1017.82	0.6739	-3785.51	5821.16
	Pre-Tx	6	-595.31	0.814	-5620.76	4430.13
	Pre-Tx	12	516.15	0.8342	-4382.97	5415.28
	Pre-Tx	24	2937.74	0.29	-2556.35	8431.84
	Pre-Tx	36	-2245.98	0.5631	-9954.31	5462.36
	Pre-Tx	48	-1035.56	0.9061	-18481	16410
	Pre-Tx	60	-5384.67	0.3707	-17302	6532.6
	Pre-Tx	Control	3017.6	0.5917	-8149.65	14185
	ICAM-1
	Period	Period	Estimate	p value	Lower	Upper
	Pre-Tx	1	-93169	0.0152	-167850	-18488
	Pre-Tx	3	-35253	0.3433	-108937	38431
	Pre-Tx	6	-113885	0.0043	-190798	-36973
	Pre-Tx	12	-63373	0.0994	-139054	12308
	Pre-Tx	24	-6030.01	0.8883	-91355	79295
	Pre-Tx	36	-20727	0.7454	-147503	106049
	Pre-Tx	48	-32481	0.8255	-325169	260208
	Pre-Tx	60	-27675	0.8191	-268032	212683
	Pre-Tx	Control	-469529	0.0009	-739533	-199525
	IL21
	Period	Period	Estimate	p value	Lower	Upper
	Pre-Tx	1	0.02258	0.7968	-0.1516	0.1968
	Pre-Tx	3	0.04235	0.6217	-0.128	0.2127
	Pre-Tx	6	-0.00328	0.9709	-0.1818	0.1753
	Pre-Tx	12	0.09123	0.2952	-0.08127	0.2637
	Pre-Tx	24	0.2025	0.0391	0.01039	0.3946
	Pre-Tx	36	0.1227	0.35	-0.1374	0.3829
	Pre-Tx	48	0.2137	0.4672	-0.3693	0.7967
	Pre-Tx	60	0.09198	0.618	-0.2741	0.4581
	Pre-Tx	Control	0.1684	0.3122	-0.1615	0.4984
	NO
	Period	Period	Estimate	p value	Lower	Upper
	Pre-Tx	1	-1.4543	0.1656	-3.5265	0.6178
	Pre-Tx	3	-4.0005	0.0003	-6.0634	-1.9375
	Pre-Tx	6	-0.9708	0.3793	-3.1625	1.2208
	Pre-Tx	12	-1.5925	0.1179	-3.6002	0.4152
	Pre-Tx	24	-0.8223	0.4575	-3.0211	1.3765
	Pre-Tx	36	-1.2224	0.4154	-4.2026	1.7578
	Pre-Tx	48	1.1484	0.7323	-5.532	7.8288
	Pre-Tx	60	-1.2808	0.5465	-5.5029	2.9413
	Pre-Tx	Control	-1.5575	0.4701	-5.8409	2.7259
	TGFb
	Period	Period	Estimate	p value	Lower	Upper
	Pre-Tx	1	1.3414	0.0011	0.556	2.1267
	Pre-Tx	3	1.075	0.0105	0.2591	1.8909
	Pre-Tx	6	0.9074	0.0379	0.05187	1.763
	Pre-Tx	12	0.2899	0.4786	-0.5213	1.101
	Pre-Tx	24	-0.6737	0.1261	-1.5414	0.194
	Pre-Tx	36	-0.334	0.5354	-1.4028	0.7348
	Pre-Tx	48	0.2868	0.8306	-2.3756	2.9491
	Pre-Tx	60	-0.04156	0.9594	-1.6627	1.5795
	Pre-Tx	Control	0.4664	0.5723	-1.1724	2.1051

## Sheet: DESCgroups
Analysis comparing engraftment and graft failure groups
	% Reticulocytes
	Period	Group	n	Mean	Standard deviation	Minimum	Median	Maximum
	Control	Controle	6	5.145	2.458	3.22	4.015	9.36
	Pre-Tx	Engraftment funcionante	16	11.286	4.804	4.16	11.1	21.3
		Graft failure	4	15.435	5.847	9.34	14.65	23.1
	1m	Engraftment funcionante	17	4.822	2.372	0.28	4.9	9.45
		Graft failure	6	6.658	3.351	3.16	5.72	11.6
	3m	Engraftment funcionante	18	5.202	2.084	2.58	5.19	9.82
		Graft failure	6	4.992	4.178	1.96	3.68	13.1
	6m	Engraftment funcionante	17	6.259	4.193	1.69	5.11	15.5
		Graft failure	6	5.74	4.343	1.45	4.6	11.1
	12m	Engraftment funcionante	19	6.412	3.892	2.64	5.12	19.4
		Graft failure	5	8.942	5.032	3.53	9.82	15.4
	24m	Engraftment funcionante	12	7.002	2.039	3.75	7.665	9.98
		Graft failure	5	12.206	8.27	0.93	12.9	24.1
	36m	Engraftment funcionante	9	6.116	2.272	3.02	6.3	9.59
		Graft failure	3	15.433	2.695	12.5	16	17.8
	48m	Engraftment funcionante	8	5.533	1.646	3.46	5.06	9.12
		Graft failure	0	,	,	,	,	,
	60m	Engraftment funcionante	4	5.658	3.168	2.91	5.33	9.06
		Graft failure	0	,	,	,	,	,
	% Células TO+CD47+
	Period	Group	n	Mean	Standard deviation	Minimum	Median	Maximum
	Control	Controle	8	6.831	3.714	1.4	6.62	13.4
	Pre-Tx	Engraftment funcionante	15	10.142	4.899	1.47	10.7	19.2
		Graft failure	3	15.7	5.981	10.9	13.8	22.4
	1m	Engraftment funcionante	17	5.425	3.127	0.58	5.05	13.1
		Graft failure	5	5.644	3.8	2.77	4.12	12.2
	3m	Engraftment funcionante	17	5.138	3.179	1.15	4.76	14.2
		Graft failure	5	7.176	5.797	1.98	5.5	15.3
	6m	Engraftment funcionante	17	7.565	4.537	3.43	6.18	21
		Graft failure	5	6.322	6.887	0.3	2.99	15.5
	12m	Engraftment funcionante	19	5.801	3.208	2.3	5.06	15.4
		Graft failure	5	9.854	3.871	4.76	9.92	15.3
	24m	Engraftment funcionante	12	6.033	3.838	2.22	4.85	14.1
		Graft failure	5	11.938	6.477	1.59	12.9	18.9
	36m	Engraftment funcionante	8	4.61	0.979	3.39	4.65	6.03
		Graft failure	3	16	6.26	9.3	17	21.7
	48m	Engraftment funcionante	8	5.156	3.187	1.51	4.855	9.8
		Graft failure	0	,	,	,	,	,
	60m	Engraftment funcionante	4	5.48	6.692	1.68	2.37	15.5
		Graft failure	0	,	,	,	,	,
	% Células TO-CD47+
	Period	Group	n	Mean	Standard deviation	Minimum	Median	Maximum
	Control	Controle	8	92.538	3.661	86.5	92.5	98.2
	Pre-Tx	Engraftment funcionante	15	87.267	8.525	61.3	88.5	98.4
		Graft failure	3	83.767	5.853	77.3	85.3	88.7
	1m	Engraftment funcionante	17	93.782	3.432	86.9	94.7	97.7
		Graft failure	5	94.14	3.902	87.4	95.7	97.1
	3m	Engraftment funcionante	17	94.165	4.045	82.1	95	98.5
		Graft failure	5	92.6	5.767	84.5	94.1	98
	6m	Engraftment funcionante	17	90.788	5.724	77.7	93.2	95.9
		Graft failure	5	93.42	7.148	83.9	97	99.6
	12m	Engraftment funcionante	19	93.668	3.198	84.3	93.9	97.4
		Graft failure	5	89.2	3.986	84.4	89.5	94.9
	24m	Engraftment funcionante	12	93.392	3.896	85.4	94.35	97.6
		Graft failure	5	87.48	6.664	80.7	86.9	98
	36m	Engraftment funcionante	8	94.988	1.37	92.6	95.15	96.5
		Graft failure	3	83.4	6.681	77.4	82.2	90.6
	48m	Engraftment funcionante	8	94.5	3.381	89.8	95.05	98.4
		Graft failure	0	,	,	,	,	,
	60m	Engraftment funcionante	4	94.325	6.893	84	97.55	98.2
		Graft failure	0	,	,	,	,	,
	% Células TO+CD36+
	Period	Group	n	Mean	Standard deviation	Minimum	Median	Maximum
	Control	Controle	8	0.139	0.175	0.02	0.09	0.56
	Pre-Tx	Engraftment funcionante	15	0.271	0.235	0.03	0.18	0.75
		Graft failure	3	0.173	0.081	0.08	0.22	0.22
	1m	Engraftment funcionante	17	0.17	0.12	0.06	0.1	0.44
		Graft failure	5	0.108	0.054	0.04	0.09	0.18
	3m	Engraftment funcionante	17	0.145	0.079	0.03	0.14	0.3
		Graft failure	5	0.258	0.236	0.1	0.17	0.67
	6m	Engraftment funcionante	17	0.13	0.062	0.03	0.12	0.24
		Graft failure	5	0.196	0.154	0.04	0.11	0.39
	12m	Engraftment funcionante	19	0.158	0.093	0.02	0.15	0.36
		Graft failure	5	0.228	0.161	0.03	0.32	0.39
	24m	Engraftment funcionante	12	0.085	0.038	0.03	0.085	0.14
		Graft failure	5	0.294	0.202	0.07	0.41	0.49
	36m	Engraftment funcionante	8	0.108	0.096	0.02	0.085	0.29
		Graft failure	3	0.823	1.043	0.11	0.34	2.02
	48m	Engraftment funcionante	8	0.088	0.075	0.02	0.065	0.24
		Graft failure	0	,	,	,	,	,
	60m	Engraftment funcionante	4	0.083	0.053	0.04	0.065	0.16
		Graft failure	0	,	,	,	,	,
	% Células TO-CD36+
	Period	Group	n	Mean	Standard deviation	Minimum	Median	Maximum
	Control	Controle	8	0.068	0.045	0.01	0.06	0.13
	Pre-Tx	Engraftment funcionante	15	0.052	0.019	0.01	0.05	0.07
		Graft failure	3	0.037	0.015	0.02	0.04	0.05
	1m	Engraftment funcionante	17	0.063	0.07	0.01	0.04	0.27
		Graft failure	5	0.05	0.037	0.02	0.03	0.11
	3m	Engraftment funcionante	17	0.043	0.024	0.01	0.04	0.08
		Graft failure	5	0.054	0.038	0.02	0.04	0.1
	6m	Engraftment funcionante	17	0.036	0.028	0	0.03	0.09
		Graft failure	5	0.074	0.057	0.02	0.06	0.16
	12m	Engraftment funcionante	19	0.051	0.046	0	0.04	0.19
		Graft failure	5	0.062	0.033	0.01	0.06	0.1
	24m	Engraftment funcionante	12	0.035	0.031	0	0.025	0.08
		Graft failure	5	0.04	0.023	0.02	0.03	0.08
	36m	Engraftment funcionante	8	0.03	0.041	0	0.015	0.12
		Graft failure	3	0.07	0.036	0.03	0.08	0.1
	48m	Engraftment funcionante	8	0.024	0.032	0	0.01	0.09
		Graft failure	0	,	,	,	,	,
	60m	Engraftment funcionante	4	0.028	0.022	0	0.03	0.05
		Graft failure	0	,	,	,	,	,
	% Células TO+CD49d+
	Period	Group	n	Mean	Standard deviation	Minimum	Median	Maximum
	Control	Controle	8	0.114	0.061	0.05	0.085	0.22
	Pre-Tx	Engraftment funcionante	15	0.704	0.941	0	0.29	2.9
		Graft failure	3	0.86	0.367	0.44	1.02	1.12
	1m	Engraftment funcionante	17	0.371	0.261	0.06	0.27	0.96
		Graft failure	5	0.302	0.264	0.01	0.26	0.71
	3m	Engraftment funcionante	17	0.214	0.155	0.02	0.17	0.56
		Graft failure	5	0.15	0.114	0.01	0.16	0.27
	6m	Engraftment funcionante	17	0.424	0.492	0	0.28	2.07
		Graft failure	5	0.284	0.363	0	0.15	0.92
	12m	Engraftment funcionante	19	0.337	0.286	0	0.21	0.99
		Graft failure	5	0.942	1.015	0.02	0.68	2.51
	24m	Engraftment funcionante	12	0.258	0.203	0.09	0.2	0.77
		Graft failure	5	2.266	1.796	0.19	2.89	4.27
	36m	Engraftment funcionante	8	0.189	0.132	0.02	0.185	0.44
		Graft failure	3	2.627	3.625	0.4	0.67	6.81
	48m	Engraftment funcionante	8	0.228	0.194	0.08	0.125	0.54
		Graft failure	0	,	,	,	,	,
	60m	Engraftment funcionante	4	0.17	0.073	0.11	0.155	0.26
		Graft failure	0	,	,	,	,	,
	% Células TO-CD49d+
	Period	Group	n	Mean	Standard deviation	Minimum	Median	Maximum
	Controle	Controle	8	0.06	0.04	0.01	0.05	0.12
	Pre-Tx	Engraftment funcionante	15	0.055	0.025	0.01	0.05	0.09
		Graft failure	3	0.063	0.015	0.05	0.06	0.08
	1m	Engraftment funcionante	17	0.109	0.084	0.01	0.09	0.35
		Graft failure	5	0.11	0.089	0.04	0.08	0.26
	3m	Engraftment funcionante	17	0.073	0.103	0.01	0.03	0.45
		Graft failure	5	0.202	0.259	0	0.12	0.65
	6m	Engraftment funcionante	17	0.078	0.054	0.01	0.07	0.18
		Graft failure	5	0.068	0.041	0.02	0.06	0.12
	12m	Engraftment funcionante	19	0.103	0.1	0	0.09	0.37
		Graft failure	5	0.09	0.094	0.01	0.06	0.25
	24m	Engraftment funcionante	12	0.07	0.076	0	0.04	0.25
		Graft failure	5	0.17	0.13	0.02	0.16	0.32
	36m	Engraftment funcionante	8	0.043	0.037	0	0.035	0.11
		Graft failure	3	0.663	1.045	0.04	0.08	1.87
	48m	Engraftment funcionante	8	0.068	0.045	0.02	0.055	0.14
		Graft failure	0	,	,	,	,	,
	60m	Engraftment funcionante	4	0.058	0.028	0.03	0.055	0.09
		Graft failure	0	,	,	,	,	,
	IL18
	Period	Group	n	Mean	Standard deviation	Minimum	Median	Maximum
	Control	Controle	4	86.606	22.32	62.45	84.953	114.07
	Pre-Tx	Engraftment funcionante	16	251.439	155.65	78.97	216.86	558.6
		Graft failure	3	254.34	177.022	117.85	190.81	454.36
	1m	Engraftment funcionante	15	273.968	276.855	28.66	174.87	1074.17
		Graft failure	1	439.56	,	439.56	439.56	439.56
	3m	Engraftment funcionante	14	108.505	133.551	8.02	67.515	548.98
		Graft failure	4	111.468	54.665	46.03	117.59	164.66
	6m	Engraftment funcionante	12	111.88	104.005	31.56	68.525	391.59
		Graft failure	3	117.573	35.111	91.69	103.49	157.54
	12m	Engraftment funcionante	14	71.776	36.977	22.84	64.07	131.32
		Graft failure	4	106.908	45.25	60.52	106.175	154.76
	24m	Engraftment funcionante	9	80.674	58.209	24.24	64.39	214.19
		Graft failure	4	308.785	281.427	106.27	202.53	723.81
	36m	Engraftment funcionante	5	68.406	41.823	24.79	63.98	131.1
		Graft failure	1	103.53	,	103.53	103.53	103.53
	48m	Engraftment funcionante	1	68.27	,	68.27	68.27	68.27
		Graft failure	0	,	,	,	,	,
	60m	Engraftment funcionante	3	73.213	18.779	52.24	78.93	88.47
		Graft failure	0	,	,	,	,	,
	P-selectin
	Period	Group	n	Mean	Standard deviation	Minimum	Median	Maximum
	Control	Controle	4	23885.4	6985.97	16419.5	23873.3	31375.4
	Pre-Tx	Engraftment funcionante	16	26212.2	9287.67	12370	26631.8	44694.5
		Graft failure	3	31106.3	9588.29	24912.7	26255.5	42150.7
	1m	Engraftment funcionante	15	19894.7	8866.02	9864.36	17063.1	38092
		Graft failure	1	15160	,	15160	15160	15160
	3m	Engraftment funcionante	14	22954.1	11647.2	7125.5	23985.7	48399
		Graft failure	4	29626.9	4562.72	24904	29981.8	33639.9
	6m	Engraftment funcionante	12	26094.4	11670.1	15081.5	23085	54802.2
		Graft failure	3	32102.5	1601.09	30753.9	31681.5	33872
	12m	Engraftment funcionante	14	25439.3	7350.61	13371.9	25443.7	38659.2
		Graft failure	4	30080.4	12124.4	14700.2	30632.2	44357.1
	24m	Engraftment funcionante	9	23057.9	5224.25	15849.1	22888.8	32695.6
		Graft failure	4	23772	13453.8	12983	19328.9	43447.4
	36m	Engraftment funcionante	5	29412.8	17130	16795.5	26498.1	58674.6
		Graft failure	1	31035.8	,	31035.8	31035.8	31035.8
	48m	Engraftment funcionante	1	19807.6	,	19807.6	19807.6	19807.6
		Graft failure	0	,	,	,	,	,
	60m	Engraftment funcionante	3	30859.6	13398.5	20985.6	25481.6	46111.4
		Graft failure	0	,	,	,	,	,
	ICAM1
	Period	Group	n	Mean	Standard deviation	Minimum	Median	Maximum
	Control	Controle	4	950736	492898	450861	921596	1.50889e+06
	Pre-Tx	Engraftment funcionante	16	415216	193466	116040	422403	954250
		Graft failure	3	623930	174090	480785	573276	817729
	1m	Engraftment funcionante	15	515149	315282	181686	425484	1.25854e+06
		Graft failure	1	590093	,	590093	590093	590093
	3m	Engraftment funcionante	14	458407	254045	169727	424441	1.11833e+06
		Graft failure	4	554062	89332.3	432919	569947	643434
	6m	Engraftment funcionante	12	555418	251601	200452	539012	1.09562e+06
		Graft failure	3	695877	142870	547848	706823	832959
	12m	Engraftment funcionante	14	478517	197768	180429	500881	781163
		Graft failure	4	543813	127968	394735	545327	689862
	24m	Engraftment funcionante	9	461190	209004	158697	492198	822648
		Graft failure	4	531737	139579	327094	587158	625536
	36m	Engraftment funcionante	5	440268	154251	179411	470033	557809
		Graft failure	1	525297	,	525297	525297	525297
	48m	Engraftment funcionante	1	494364	,	494364	494364	494364
		Graft failure	0	,	,	,	,	,
	60m	Engraftment funcionante	3	486297	51066.2	430717	497030	531143
		Graft failure	0	,	,	,	,	,
	IL21
	Period	Group	n	Mean	Standard deviation	Minimum	Median	Maximum
	Control	Controle	4	50.904	7.177	41.9	51.51	58.695
	Pre-Tx	Engraftment funcionante	16	59.267	18.118	31.68	58.935	107.69
		Graft failure	3	66.79	25.132	47.28	57.94	95.15
	1m	Engraftment funcionante	15	58.101	18.971	26.56	55.96	91.27
		Graft failure	1	55.96	,	55.96	55.96	55.96
	3m	Engraftment funcionante	14	54.414	19.403	27.53	53.4	93.21
		Graft failure	4	69.303	4.916	63.89	68.815	75.69
	6m	Engraftment funcionante	12	58.665	22.887	34.74	55.175	124.01
		Graft failure	3	70.78	3.543	67.83	69.8	74.71
	12m	Engraftment funcionante	14	54.202	11.254	28.39	51.97	69.8
		Graft failure	4	63.46	10.753	53.96	63.075	73.73
	24m	Engraftment funcionante	9	47.974	8.901	32.93	50.84	57.94
		Graft failure	4	60.675	28.624	43.93	47.62	103.53
	36m	Engraftment funcionante	5	56.39	17.652	45.94	47.28	87.39
		Graft failure	1	54.39	,	54.39	54.39	54.39
	48m	Engraftment funcionante	1	43.93	,	43.93	43.93	43.93
		Graft failure	0	,	,	,	,	,
	60m	Engraftment funcionante	3	57.217	26.538	40.14	43.72	87.79
		Graft failure	0	,	,	,	,	,
	NO
	Period	Group	n	Mean	Standard deviation	Minimum	Median	Maximum
	Control	Controle	3	28.568	26.485	3.136	26.575	55.993
	Pre-Tx	Engraftment funcionante	16	19.981	21.715	0	10.63	66.936
		Graft failure	3	38.715	67.056	0	0	116.145
	1m	Engraftment funcionante	13	30.529	39.73	0	8.518	135.89
		Graft failure	1	10	,	10	10	10
	3m	Engraftment funcionante	11	62.632	58.812	10.25	55.83	200.85
		Graft failure	4	43.49	24.116	7.99	52.05	61.87
	6m	Engraftment funcionante	9	50.455	67.13	0	29.14	176.177
		Graft failure	3	3.393	3.635	0	2.95	7.23
	12m	Engraftment funcionante	13	20.008	18.416	0	12.26	47.44
		Graft failure	4	49.074	56.708	7.48	29.01	130.794
	24m	Engraftment funcionante	9	24.337	25.405	0	17.367	72.377
		Graft failure	4	12.949	9.012	0	15.689	20.417
	36m	Engraftment funcionante	5	6.376	5.304	0	6.72	14.258
		Graft failure	1	152.978	,	152.978	152.978	152.978
	48m	Engraftment funcionante	1	1.19	,	1.19	1.19	1.19
		Graft failure	0	,	,	,	,	,
	60m	Engraftment funcionante	3	23.924	25.086	4.033	15.633	52.107
		Graft failure	0	,	,	,	,	,
	TGFb
	Period	Group	n	Mean	Standard deviation	Minimum	Median	Maximum
	Control	Controle	3	14358.7	3529.54	11371.8	13450.8	18253.5
	Pre-Tx	Engraftment funcionante	16	58462.9	59106.1	2920.49	39954.2	198396
		Graft failure	4	51160.7	82849.1	3039.02	13486.3	174631
	1m	Engraftment funcionante	15	13376.3	13559.6	1044.9	11940	54056.7
		Graft failure	3	4304.79	2598.18	2691.87	2920.49	7302
	3m	Engraftment funcionante	12	12632.1	7618.89	1977.78	12914.4	24821.7
		Graft failure	4	8725.38	9262.05	3810.83	4238.34	22614
	6m	Engraftment funcionante	12	11434.2	8792.51	0	12693.8	27521.1
		Graft failure	3	10265.7	7760.86	4847.75	6792.76	19156.5
	12m	Engraftment funcionante	14	76115.9	153235	2168.43	18394	486279
		Graft failure	3	10241.3	8069.27	3160.39	8536.8	19026.6
	24m	Engraftment funcionante	10	88927.6	186485	3949.8	31801.8	618275
		Graft failure	4	93662.8	129978	21801.9	32178.9	288491
	36m	Engraftment funcionante	7	97535.2	223756	1546.17	15373.5	604254
		Graft failure	1	590501	,	590501	590501	590501
	48m	Engraftment funcionante	1	8642.1	,	8642.1	8642.1	8642.1
		Graft failure	0	,	,	,	,	,
	60m	Engraftment funcionante	3	14814.3	4745.43	11259	12981	20202.9
		Graft failure	0	,	,	,	,	,

## Sheet: RESULTSgroups
	Reticulocytes
	Group	Period	Group	Period	Estimate	Pr > |t|	Lower	Upper
	Engraftment	Pre-tx	Graft failure	Pre-tx	-3.6614	0.0775	-7.7334	0.4106
	Engraftment	Pre-tx	Engraftment	1m	6.4082	<,0001	4.0157	8.8008
	Engraftment	Pre-tx	Engraftment	3m	5.9649	<,0001	3.6019	8.328
	Engraftment	Pre-tx	Engraftment	6m	4.8962	<,0001	2.4962	7.2962
	Engraftment	Pre-tx	Engraftment	12m	4.6499	0.0002	2.2972	7.0025
	Engraftment	Pre-tx	Engraftment	24m	3.9738	0.0041	1.2874	6.6602
	Engraftment	Pre-tx	Engraftment	36m	4.705	0.0023	1.7195	7.6905
	Engraftment	Pre-tx	Engraftment	48m	5.2026	0.0014	2.0581	8.3472
	Engraftment	Pre-tx	Engraftment	60m	5.0961	0.0146	1.0267	9.1656
	Graft failure	Pre-tx	Graft failure	1m	8.4517	0.0003	3.9843	12.919
	Graft failure	Pre-tx	Graft failure	3m	9.6128	<,0001	5.0975	14.1281
	Graft failure	Pre-tx	Graft failure	6m	8.9657	0.0001	4.4948	13.4366
	Graft failure	Pre-tx	Graft failure	12m	5.4934	0.0232	0.7643	10.2225
	Graft failure	Pre-tx	Graft failure	24m	2.2294	0.3522	-2.4997	6.9585
	Graft failure	Pre-tx	Graft failure	36m	-0.416	0.8792	-5.8296	4.9975
	Engraftment	1m	Graft failure	1m	-1.618	0.3588	-5.0977	1.8617
	Engraftment	3m	Graft failure	3m	-0.01356	0.9938	-3.4699	3.4428
	Engraftment	6m	Graft failure	6m	0.4081	0.8167	-3.0737	3.89
	Engraftment	12m	Graft failure	12m	-2.8179	0.1316	-6.4936	0.8578
	Engraftment	24m	Graft failure	24m	-5.4058	0.0068	-9.2899	-1.5216
	Engraftment	36m	Graft failure	36m	-8.7824	0.0005	-13.6206	-3.9443
	TO+CD47+
	Group	Period	Group	Period	Estimate	Pr > |t|	Lower	Upper
	Engraftment	Pre-tx	Graft failure	Pre-tx	-5.5044	0.0391	-10.7285	-0.2803
	Engraftment	Pre-tx	Engraftment	1m	4.7512	0.0017	1.8247	7.6776
	Engraftment	Pre-tx	Engraftment	3m	5.0377	0.0009	2.1112	7.9641
	Engraftment	Pre-tx	Engraftment	6m	2.6315	0.0777	-0.2976	5.5605
	Engraftment	Pre-tx	Engraftment	12m	4.4112	0.0028	1.5523	7.2701
	Engraftment	Pre-tx	Engraftment	24m	4.1368	0.0118	0.9381	7.3354
	Engraftment	Pre-tx	Engraftment	36m	5.6765	0.0025	2.0375	9.3156
	Engraftment	Pre-tx	Engraftment	48m	5.0728	0.0065	1.4493	8.6963
	Engraftment	Pre-tx	Engraftment	60m	4.7132	0.047	0.0647	9.3617
	Graft failure	Pre-tx	Graft failure	1m	10.0637	0.0013	4.034	16.0933
	Graft failure	Pre-tx	Graft failure	3m	8.4226	0.0067	2.3857	14.4594
	Graft failure	Pre-tx	Graft failure	6m	9.3799	0.0026	3.3503	15.4095
	Graft failure	Pre-tx	Graft failure	12m	5.8479	0.0572	-0.1817	11.8775
	Graft failure	Pre-tx	Graft failure	24m	3.7639	0.2185	-2.2657	9.7935
	Graft failure	Pre-tx	Graft failure	36m	-0.3383	0.9209	-7.0805	6.4039
	Engraftment	1m	Graft failure	1m	-0.1919	0.928	-4.3931	4.0092
	Engraftment	3m	Graft failure	3m	-2.1195	0.32	-6.3266	2.0876
	Engraftment	6m	Graft failure	6m	1.2441	0.5582	-2.9563	5.4444
	Engraftment	12m	Graft failure	12m	-4.0677	0.0546	-8.2177	0.08237
	Engraftment	24m	Graft failure	24m	-5.8773	0.0093	-10.2728	-1.4817
	Engraftment	36m	Graft failure	36m	-11.5192	<,0001	-17.1214	-5.917
	TO-CD47+
	Log transformation additive
	Group	Period	Group	Period	Estimate	Pr > |t|	Lower	Upper
	Engraftment	Pre-tx	Graft failure	Pre-tx	0.4191	0.3508	-0.4677	1.306
	Engraftment	Pre-tx	Engraftment	1m	-0.738	0.0038	-1.2319	-0.244
	Engraftment	Pre-tx	Engraftment	3m	-0.8848	0.0006	-1.3787	-0.3908
	Engraftment	Pre-tx	Engraftment	6m	-0.3357	0.1812	-0.8302	0.1589
	Engraftment	Pre-tx	Engraftment	12m	-0.7007	0.0049	-1.1838	-0.2177
	Engraftment	Pre-tx	Engraftment	24m	-0.7003	0.0118	-1.2418	-0.1588
	Engraftment	Pre-tx	Engraftment	36m	-0.9062	0.0044	-1.5231	-0.2893
	Engraftment	Pre-tx	Engraftment	48m	-0.9585	0.0026	-1.5735	-0.3435
	Engraftment	Pre-tx	Engraftment	60m	-1.1646	0.0042	-1.9538	-0.3755
	Graft failure	Pre-tx	Graft failure	1m	-1.2348	0.018	-2.2537	-0.2159
	Graft failure	Pre-tx	Graft failure	3m	-1.1133	0.033	-2.135	-0.09165
	Graft failure	Pre-tx	Graft failure	6m	-1.7462	0.001	-2.7651	-0.7273
	Graft failure	Pre-tx	Graft failure	12m	-0.5017	0.3325	-1.5237	0.5202
	Graft failure	Pre-tx	Graft failure	24m	-0.4986	0.3355	-1.5206	0.5234
	Graft failure	Pre-tx	Graft failure	36m	0.007273	0.99	-1.1371	1.1517
	Engraftment	1m	Graft failure	1m	-0.07768	0.8294	-0.7909	0.6355
	Engraftment	3m	Graft failure	3m	0.1905	0.5978	-0.5236	0.9047
	Engraftment	6m	Graft failure	6m	-0.9914	0.0069	-1.7045	-0.2783
	Engraftment	12m	Graft failure	12m	0.6181	0.0848	-0.08641	1.3227
	Engraftment	24m	Graft failure	24m	0.6208	0.102	-0.1254	1.367
	Engraftment	36m	Graft failure	36m	1.3326	0.0065	0.3816	2.2836
	TO+CD36+
	Log transformation
	Group	Period	Group	Period	Estimate	Pr > |t|	Lower	Upper
	Engraftment	Pre-tx	Graft failure	Pre-tx	0.01995	0.9679	-0.9617	1.0016
	Engraftment	Pre-tx	Engraftment	1m	0.201	0.4467	-0.3209	0.723
	Engraftment	Pre-tx	Engraftment	3m	0.3329	0.2087	-0.189	0.8549
	Engraftment	Pre-tx	Engraftment	6m	0.3897	0.1431	-0.1341	0.9135
	Engraftment	Pre-tx	Engraftment	12m	0.2546	0.3281	-0.2593	0.7686
	Engraftment	Pre-tx	Engraftment	24m	0.8114	0.007	0.2271	1.3957
	Engraftment	Pre-tx	Engraftment	36m	0.9108	0.0084	0.2387	1.5829
	Engraftment	Pre-tx	Engraftment	48m	0.9859	0.0049	0.3068	1.6651
	Engraftment	Pre-tx	Engraftment	60m	0.9119	0.0411	0.03775	1.7861
	Graft failure	Pre-tx	Graft failure	1m	0.499	0.3638	-0.5859	1.5838
	Graft failure	Pre-tx	Graft failure	3m	-0.1691	0.761	-1.2691	0.9309
	Graft failure	Pre-tx	Graft failure	6m	0.171	0.7551	-0.9138	1.2559
	Graft failure	Pre-tx	Graft failure	12m	0.09192	0.8702	-1.021	1.2048
	Graft failure	Pre-tx	Graft failure	24m	-0.2271	0.6864	-1.34	0.8857
	Graft failure	Pre-tx	Graft failure	36m	-0.8455	0.1843	-2.0999	0.409
	Engraftment	1m	Graft failure	1m	0.3179	0.4282	-0.4748	1.1106
	Engraftment	3m	Graft failure	3m	-0.4821	0.2309	-1.2755	0.3114
	Engraftment	6m	Graft failure	6m	-0.1987	0.62	-0.9911	0.5937
	Engraftment	12m	Graft failure	12m	-0.1428	0.7185	-0.926	0.6405
	Engraftment	24m	Graft failure	24m	-1.0186	0.0164	-1.8466	-0.1906
	Engraftment	36m	Graft failure	36m	-1.7363	0.0014	-2.7857	-0.6868
	TO-CD36+
	Square root transformation
	Group	Period	Group	Period	Estimate	Pr > |t|	Lower	Upper
	Engraftment	Pre-tx	Graft failure	Pre-tx	0.03619	0.5321	-0.07832	0.1507
	Engraftment	Pre-tx	Engraftment	1m	-0.00245	0.9397	-0.0666	0.06169
	Engraftment	Pre-tx	Engraftment	3m	0.02556	0.4311	-0.03858	0.08971
	Engraftment	Pre-tx	Engraftment	6m	0.05349	0.1015	-0.01071	0.1177
	Engraftment	Pre-tx	Engraftment	12m	0.02469	0.4364	-0.03798	0.08735
	Engraftment	Pre-tx	Engraftment	24m	0.05834	0.102	-0.01178	0.1285
	Engraftment	Pre-tx	Engraftment	36m	0.09246	0.0235	0.01269	0.1722
	Engraftment	Pre-tx	Engraftment	48m	0.1206	0.0033	0.04114	0.2
	Engraftment	Pre-tx	Engraftment	60m	0.08322	0.1083	-0.01867	0.1851
	Graft failure	Pre-tx	Graft failure	1m	-0.02436	0.7154	-0.1565	0.1078
	Graft failure	Pre-tx	Graft failure	3m	-0.03392	0.6122	-0.1662	0.0984
	Graft failure	Pre-tx	Graft failure	6m	-0.06677	0.3187	-0.1989	0.06539
	Graft failure	Pre-tx	Graft failure	12m	-0.0494	0.4601	-0.1816	0.08276
	Graft failure	Pre-tx	Graft failure	24m	-0.00575	0.9315	-0.1379	0.1264
	Graft failure	Pre-tx	Graft failure	36m	-0.07001	0.3496	-0.2178	0.07778
	Engraftment	1m	Graft failure	1m	0.01428	0.759	-0.0778	0.1064
	Engraftment	3m	Graft failure	3m	-0.02329	0.6175	-0.1155	0.06893
	Engraftment	6m	Graft failure	6m	-0.08407	0.0731	-0.1761	0.008001
	Engraftment	12m	Graft failure	12m	-0.0379	0.4105	-0.1289	0.05307
	Engraftment	24m	Graft failure	24m	-0.02789	0.5671	-0.1242	0.06846
	Engraftment	36m	Graft failure	36m	-0.1263	0.044	-0.2491	-0.00347
	TO+CD49d+
	Square root transformation
	Group	Period	Group	Period	Estimate	Pr > |t|	Lower	Upper
	Engraftment	Pre-tx	Graft failure	Pre-tx	-0.2481	0.2454	-0.6692	0.1731
	Engraftment	Pre-tx	Engraftment	1m	0.08223	0.4808	-0.1483	0.3127
	Engraftment	Pre-tx	Engraftment	3m	0.223	0.0577	-0.00745	0.4535
	Engraftment	Pre-tx	Engraftment	6m	0.08228	0.4815	-0.1487	0.3133
	Engraftment	Pre-tx	Engraftment	12m	0.1326	0.2474	-0.09344	0.3586
	Engraftment	Pre-tx	Engraftment	24m	0.1772	0.1709	-0.07767	0.432
	Engraftment	Pre-tx	Engraftment	36m	0.2194	0.1386	-0.07213	0.5109
	Engraftment	Pre-tx	Engraftment	48m	0.192	0.195	-0.09995	0.4839
	Engraftment	Pre-tx	Engraftment	60m	0.2485	0.1916	-0.1264	0.6233
	Graft failure	Pre-tx	Graft failure	1m	0.4062	0.0942	-0.07077	0.8832
	Graft failure	Pre-tx	Graft failure	3m	0.576	0.0193	0.09562	1.0565
	Graft failure	Pre-tx	Graft failure	6m	0.4682	0.0543	-0.00873	0.9452
	Graft failure	Pre-tx	Graft failure	12m	0.06632	0.7858	-0.4164	0.549
	Graft failure	Pre-tx	Graft failure	24m	-0.4713	0.0556	-0.954	0.01144
	Graft failure	Pre-tx	Graft failure	36m	-0.4366	0.1135	-0.979	0.1059
	Engraftment	1m	Graft failure	1m	0.0759	0.6579	-0.2631	0.4149
	Engraftment	3m	Graft failure	3m	0.1049	0.5411	-0.2344	0.4443
	Engraftment	6m	Graft failure	6m	0.1379	0.4215	-0.201	0.4768
	Engraftment	12m	Graft failure	12m	-0.3143	0.0655	-0.6492	0.02054
	Engraftment	24m	Graft failure	24m	-0.8965	<,0001	-1.2511	-0.542
	Engraftment	36m	Graft failure	36m	-0.904	0.0001	-1.3553	-0.4527
	TO-CD49d+
	Square root transformation
	Group	Period	Group	Period	Estimate	Pr > |t|	Lower	Upper
	Engraftment	Pre-tx	Graft failure	Pre-tx	-0.02391	0.8016	-0.2121	0.1643
	Engraftment	Pre-tx	Engraftment	1m	-0.08326	0.1204	-0.1887	0.02218
	Engraftment	Pre-tx	Engraftment	3m	-0.00951	0.8584	-0.115	0.09594
	Engraftment	Pre-tx	Engraftment	6m	-0.03497	0.5125	-0.1405	0.07057
	Engraftment	Pre-tx	Engraftment	12m	-0.05345	0.3058	-0.1565	0.04956
	Engraftment	Pre-tx	Engraftment	24m	-0.00277	0.9621	-0.118	0.1125
	Engraftment	Pre-tx	Engraftment	36m	0.05292	0.4252	-0.0782	0.184
	Engraftment	Pre-tx	Engraftment	48m	-0.02014	0.7603	-0.1507	0.1104
	Engraftment	Pre-tx	Engraftment	60m	-0.00789	0.9258	-0.1754	0.1596
	Graft failure	Pre-tx	Graft failure	1m	-0.0621	0.572	-0.2794	0.1552
	Graft failure	Pre-tx	Graft failure	3m	-0.1137	0.3023	-0.3312	0.1038
	Graft failure	Pre-tx	Graft failure	6m	0.000661	0.9952	-0.2166	0.2179
	Graft failure	Pre-tx	Graft failure	12m	-0.01853	0.866	-0.2358	0.1987
	Graft failure	Pre-tx	Graft failure	24m	-0.1297	0.2391	-0.347	0.08755
	Graft failure	Pre-tx	Graft failure	36m	-0.3662	0.0035	-0.6092	-0.1233
	Engraftment	1m	Graft failure	1m	-0.00275	0.9713	-0.1541	0.1486
	Engraftment	3m	Graft failure	3m	-0.1281	0.0968	-0.2797	0.02349
	Engraftment	6m	Graft failure	6m	0.01172	0.8782	-0.1396	0.1631
	Engraftment	12m	Graft failure	12m	0.01101	0.8842	-0.1385	0.1605
	Engraftment	24m	Graft failure	24m	-0.1508	0.0617	-0.3092	0.007531
	Engraftment	36m	Graft failure	36m	-0.4431	<,0001	-0.6449	-0.2412
	IL18
	Log transformation
	Group	Period	Group	Period	Estimate	Pr > |t|	Lower	Upper
	Engraftment	Pre-tx	Graft failure	Pre-tx	-0.07618	0.8546	-0.9029	0.7505
	Engraftment	Pre-tx	Engraftment	1m	0.02616	0.8848	-0.3329	0.3853
	Engraftment	Pre-tx	Engraftment	3m	0.9183	<,0001	0.5515	1.2852
	Engraftment	Pre-tx	Engraftment	6m	0.6769	0.0008	0.2906	1.0633
	Engraftment	Pre-tx	Engraftment	12m	1.0748	<,0001	0.6955	1.4542
	Engraftment	Pre-tx	Engraftment	24m	1.0628	<,0001	0.6226	1.503
	Engraftment	Pre-tx	Engraftment	36m	1.3487	<,0001	0.7494	1.948
	Engraftment	Pre-tx	Engraftment	48m	1.2836	0.0412	0.05277	2.5145
	Engraftment	Pre-tx	Engraftment	60m	1.1146	0.0105	0.2698	1.9594
	Graft failure	Pre-tx	Graft failure	1m	-0.5312	0.3862	-1.7473	0.6849
	Graft failure	Pre-tx	Graft failure	3m	0.7798	0.0758	-0.08332	1.643
	Graft failure	Pre-tx	Graft failure	6m	0.4922	0.2601	-0.3731	1.3575
	Graft failure	Pre-tx	Graft failure	12m	0.7335	0.0808	-0.09253	1.5595
	Graft failure	Pre-tx	Graft failure	24m	-0.255	0.5567	-1.117	0.607
	Graft failure	Pre-tx	Graft failure	36m	0.635	0.3276	-0.6508	1.9209
	Engraftment	1m	Graft failure	1m	-0.6335	0.2983	-1.8403	0.5732
	Engraftment	3m	Graft failure	3m	-0.2147	0.5747	-0.9749	0.5455
	Engraftment	6m	Graft failure	6m	-0.2609	0.533	-1.0923	0.5705
	Engraftment	12m	Graft failure	12m	-0.4175	0.2762	-1.1768	0.3418
	Engraftment	24m	Graft failure	24m	-1.394	0.0008	-2.1836	-0.6043
	Engraftment	36m	Graft failure	36m	-0.7899	0.223	-2.072	0.4922
	P-selectin
	Group	Period	Group	Period	Estimate	Pr > |t|	Lower	Upper
	Engraftment	Pre-tx	Graft failure	Pre-tx	-994.76	0.8699	-13073	11083
	Engraftment	Pre-tx	Engraftment	1m	5318.71	0.044	147.6	10490
	Engraftment	Pre-tx	Engraftment	3m	2064.8	0.4379	-3218.65	7348.26
	Engraftment	Pre-tx	Engraftment	6m	-802.4	0.7743	-6366.52	4761.73
	Engraftment	Pre-tx	Engraftment	12m	787.78	0.7744	-4679.63	6255.19
	Engraftment	Pre-tx	Engraftment	24m	2296.92	0.4724	-4049.68	8643.52
	Engraftment	Pre-tx	Engraftment	36m	-2661.9	0.5423	-11340	6016.57
	Engraftment	Pre-tx	Engraftment	48m	-1662.32	0.8528	-19489	16164
	Engraftment	Pre-tx	Engraftment	60m	-5809.84	0.3507	-18153	6533.77
	Graft failure	Pre-tx	Graft failure	1m	16998	0.0572	-531.93	34527
	Graft failure	Pre-tx	Graft failure	3m	-3605.29	0.5659	-16083	8872.55
	Graft failure	Pre-tx	Graft failure	6m	-71.7557	0.9909	-12557	12414
	Graft failure	Pre-tx	Graft failure	12m	-1147.85	0.8482	-13077	10781
	Graft failure	Pre-tx	Graft failure	24m	3015.3	0.6305	-9446.21	15477
	Graft failure	Pre-tx	Graft failure	36m	-2322.22	0.8034	-20879	16235
	Engraftment	1m	Graft failure	1m	10684	0.2271	-6813.95	28182
	Engraftment	3m	Graft failure	3m	-6664.85	0.2359	-17791	4461.39
	Engraftment	6m	Graft failure	6m	-264.11	0.9655	-12400	11872
	Engraftment	12m	Graft failure	12m	-2930.39	0.6002	-14041	8180.31
	Engraftment	24m	Graft failure	24m	-276.37	0.962	-11820	11267
	Engraftment	36m	Graft failure	36m	-655.07	0.9441	-19242	17932
	ICAM
	Group	Period	Group	Period	Estimate	Pr > |t|	Lower	Upper
	Engraftment	Pre-tx	Graft failure	Pre-tx	-152946	0.2428	-412110	106219
	Engraftment	Pre-tx	Engraftment	1m	-96629	0.0197	-177353	-15905
	Engraftment	Pre-tx	Engraftment	3m	-38828	0.3507	-121329	43673
	Engraftment	Pre-tx	Engraftment	6m	-102397	0.0218	-189395	-15399
	Engraftment	Pre-tx	Engraftment	12m	-77533	0.0772	-163763	8696.13
	Engraftment	Pre-tx	Engraftment	24m	-17505	0.7288	-117893	82883
	Engraftment	Pre-tx	Engraftment	36m	-39111	0.5984	-186701	108480
	Engraftment	Pre-tx	Engraftment	48m	-54742	0.7215	-360176	250692
	Engraftment	Pre-tx	Engraftment	60m	-51297	0.6823	-300468	197873
	Graft failure	Pre-tx	Graft failure	1m	-75248	0.5895	-352375	201879
	Graft failure	Pre-tx	Graft failure	3m	7712.61	0.9404	-197549	212975
	Graft failure	Pre-tx	Graft failure	6m	-144659	0.1547	-345304	55986
	Graft failure	Pre-tx	Graft failure	12m	-517.4	0.9958	-194349	193314
	Graft failure	Pre-tx	Graft failure	24m	46524	0.6521	-158629	251676
	Graft failure	Pre-tx	Graft failure	36m	32721	0.827	-265115	330556
	Engraftment	1m	Graft failure	1m	-131565	0.4225	-457078	193948
	Engraftment	3m	Graft failure	3m	-106406	0.3932	-353648	140837
	Engraftment	6m	Graft failure	6m	-195208	0.136	-453485	63069
	Engraftment	12m	Graft failure	12m	-75930	0.5406	-322463	170603
	Engraftment	24m	Graft failure	24m	-88917	0.4832	-340708	162874
	Engraftment	36m	Graft failure	36m	-81114	0.6373	-423053	260825
	IL21
	Log transformation
	Group	Period	Group	Period	Estimate	Pr > |t|	Lower	Upper
	Engraftment	Pre-tx	Graft failure	Pre-tx	-0.05662	0.7611	-0.4271	0.3138
	Engraftment	Pre-tx	Engraftment	1m	0.01886	0.8434	-0.171	0.2088
	Engraftment	Pre-tx	Engraftment	3m	0.08829	0.3664	-0.1056	0.2821
	Engraftment	Pre-tx	Engraftment	6m	0.01375	0.8931	-0.1897	0.2172
	Engraftment	Pre-tx	Engraftment	12m	0.1019	0.3064	-0.09552	0.2994
	Engraftment	Pre-tx	Engraftment	24m	0.2335	0.0446	0.005789	0.4612
	Engraftment	Pre-tx	Engraftment	36m	0.09248	0.5297	-0.1998	0.3848
	Engraftment	Pre-tx	Engraftment	48m	0.2061	0.4932	-0.3912	0.8035
	Engraftment	Pre-tx	Engraftment	60m	0.07	0.7089	-0.3028	0.4428
	Graft failure	Pre-tx	Graft failure	1m	0.1389	0.6622	-0.493	0.7707
	Graft failure	Pre-tx	Graft failure	3m	-0.1335	0.5373	-0.5633	0.2963
	Graft failure	Pre-tx	Graft failure	6m	-0.08802	0.6936	-0.5323	0.3562
	Graft failure	Pre-tx	Graft failure	12m	0.006255	0.9763	-0.4125	0.425
	Graft failure	Pre-tx	Graft failure	24m	0.08213	0.7034	-0.3467	0.511
	Graft failure	Pre-tx	Graft failure	36m	0.1241	0.7057	-0.5292	0.7774
	Engraftment	1m	Graft failure	1m	0.06337	0.8306	-0.5258	0.6526
	Engraftment	3m	Graft failure	3m	-0.2784	0.1013	-0.6129	0.05611
	Engraftment	6m	Graft failure	6m	-0.1584	0.4048	-0.5356	0.2189
	Engraftment	12m	Graft failure	12m	-0.1523	0.3668	-0.487	0.1824
	Engraftment	24m	Graft failure	24m	-0.208	0.2428	-0.5604	0.1444
	Engraftment	36m	Graft failure	36m	-0.02504	0.9366	-0.6512	0.6011
	NO
	Square root transformation
	Group	Period	Group	Period	Estimate	Pr > |t|	Lower	Upper
	Engraftment	Pre-tx	Graft failure	Pre-tx	0.3182	0.8765	-3.7638	4.4001
	Engraftment	Pre-tx	Engraftment	1m	-1.6071	0.1265	-3.6823	0.4682
	Engraftment	Pre-tx	Engraftment	3m	-4.337	0.0002	-6.5347	-2.1392
	Engraftment	Pre-tx	Engraftment	6m	-1.9343	0.105	-4.2855	0.4169
	Engraftment	Pre-tx	Engraftment	12m	-1.0157	0.3439	-3.1475	1.1161
	Engraftment	Pre-tx	Engraftment	24m	-1.0356	0.3923	-3.4419	1.3708
	Engraftment	Pre-tx	Engraftment	36m	0.4975	0.7525	-2.6477	3.6427
	Engraftment	Pre-tx	Engraftment	48m	1.6156	0.6174	-4.8261	8.0572
	Engraftment	Pre-tx	Engraftment	60m	-1.0175	0.624	-5.1525	3.1175
	Graft failure	Pre-tx	Graft failure	1m	-0.1247	0.9701	-6.7616	6.5122
	Graft failure	Pre-tx	Graft failure	3m	-3.6956	0.1122	-8.2838	0.8925
	Graft failure	Pre-tx	Graft failure	6m	1.3277	0.5723	-3.3551	6.0106
	Graft failure	Pre-tx	Graft failure	12m	-3.8809	0.0851	-8.3163	0.5546
	Graft failure	Pre-tx	Graft failure	24m	-0.7853	0.7325	-5.3639	3.7934
	Graft failure	Pre-tx	Graft failure	36m	-9.0038	0.0118	-15.9335	-2.0741
	Engraftment	1m	Graft failure	1m	1.8005	0.5718	-4.5418	8.1429
	Engraftment	3m	Graft failure	3m	0.9595	0.6147	-2.8382	4.7573
	Engraftment	6m	Graft failure	6m	3.5802	0.0974	-0.6742	7.8345
	Engraftment	12m	Graft failure	12m	-2.547	0.177	-6.2787	1.1848
	Engraftment	24m	Graft failure	24m	0.5685	0.7706	-3.318	4.455
	Engraftment	36m	Graft failure	36m	-9.1831	0.0082	-15.8946	-2.4715
	TGFb
	Log transformation
	Group	Period	Group	Period	Estimate	Pr > |t|	Lower	Upper
	Engraftment	Pre-tx	Graft failure	Pre-tx	0.6584	0.3651	-0.7829	2.0998
	Engraftment	Pre-tx	Engraftment	1m	1.3349	0.0032	0.4634	2.2063
	Engraftment	Pre-tx	Engraftment	3m	1.117	0.0195	0.1857	2.0484
	Engraftment	Pre-tx	Engraftment	6m	1.014	0.0392	0.05177	1.9761
	Engraftment	Pre-tx	Engraftment	12m	0.3014	0.506	-0.5984	1.2013
	Engraftment	Pre-tx	Engraftment	24m	-0.3567	0.4795	-1.3581	0.6446
	Engraftment	Pre-tx	Engraftment	36m	0.3962	0.4945	-0.755	1.5474
	Engraftment	Pre-tx	Engraftment	48m	0.6927	0.6031	-1.9539	3.3392
	Engraftment	Pre-tx	Engraftment	60m	0.3393	0.6772	-1.2803	1.9588
	Graft failure	Pre-tx	Graft failure	1m	1.3809	0.1437	-0.4821	3.244
	Graft failure	Pre-tx	Graft failure	3m	0.7815	0.371	-0.9505	2.5136
	Graft failure	Pre-tx	Graft failure	6m	0.5602	0.5552	-1.3255	2.4459
	Graft failure	Pre-tx	Graft failure	12m	0.5403	0.5691	-1.3445	2.4251
	Graft failure	Pre-tx	Graft failure	24m	-1.4636	0.1008	-3.2195	0.2923
	Graft failure	Pre-tx	Graft failure	36m	-3.7731	0.0085	-6.5499	-0.9963
	Engraftment	1m	Graft failure	1m	0.7045	0.3899	-0.9204	2.3294
	Engraftment	3m	Graft failure	3m	0.3229	0.6663	-1.1652	1.811
	Engraftment	6m	Graft failure	6m	0.2047	0.8076	-1.4666	1.8759
	Engraftment	12m	Graft failure	12m	0.8973	0.277	-0.7369	2.5315
	Engraftment	24m	Graft failure	24m	-0.4485	0.558	-1.9689	1.0719
	Engraftment	36m	Graft failure	36m	-3.5109	0.0121	-6.2274	-0.7943
