# Supplementary material for: Long-Term Effects of Allogeneic Hematopoietic Stem Cell Transplantation on Systemic Inflammation in Sickle Cell Disease Patients
Source: Front Immunol. 2021 Dec 9;12:774442. doi: 10.3389/fimmu.2021.774442 (PMC8696202; doi:10.3389/fimmu.2021.774442)
Supplement: Supplementary file 3 [file DataSheet_3.xlsx]

## Sheet: RESULTS all patients
Analyses comparing all patients together before and after transplantation
IL8
Period	N Obs	n	mean	standard deviation	minimum	median	maximum
Control	81	1	0	,	0	0	0
Pre-tx	32	16	8.783	8.811	0	5.73	34.5
1	32	16	27.551	60.455	4	9.67	250.95
3	32	12	11.993	10.824	4	8.37	43.74
6	32	8	8.155	4.721	4	5.715	18.03
12	32	9	22.119	36.94	4.87	5.74	116.14
24	32	10	8.739	6.424	0	7.505	18.16
36	32	3	7.507	2.326	4.87	8.38	9.27
48	32	0	,	,	,	,	,
60	32	3	7.777	2.25	5.69	7.48	10.16
Log transformation (X+1)
Differences of Least Squares Means
Effect	Period	Period	Estimate	Standard Error	DF	t Value	Pr > |t|	Alpha	Lower	Upper
Per_odo	Control	Pre-tx	-1.937	0.9173	42	-2.11	0.0407	0.05	-3.7883	-0.08574
Per_odo	Pre-tx	1	-0.703	0.3038	42	-2.31	0.0256	0.05	-1.3162	-0.08987
Per_odo	Pre-tx	3	-0.4411	0.3289	42	-1.34	0.1871	0.05	-1.105	0.2227
Per_odo	Pre-tx	6	-0.2541	0.3741	42	-0.68	0.5007	0.05	-1.0092	0.5009
Per_odo	Pre-tx	12	-0.615	0.3631	42	-1.69	0.0977	0.05	-1.3477	0.1177
Per_odo	Pre-tx	24	0.01552	0.354	42	0.04	0.9652	0.05	-0.699	0.73
Per_odo	Pre-tx	36	-0.2286	0.5548	42	-0.41	0.6825	0.05	-1.3482	0.8911
Per_odo	Pre-tx	60	-0.2512	0.5571	42	-0.45	0.6543	0.05	-1.3755	0.873
TNFa
Period	N Obs	n	mean	standard deviation	minimum	median	maximum
Control	81	1	18.7	,	18.7	18.7	18.7
Pre-tx	32	15	24.57	9.065	16	22.61	53.9
1	32	14	29.784	17.93	16	20.595	68.54
3	32	11	27.675	10.025	16	26.98	50.95
6	32	10	23.394	4.021	18.21	23.705	31
12	32	8	37.033	31.657	16	28.97	112.04
24	32	7	31.489	11.232	18.7	28.97	52.92
36	32	1	31	,	31	31	31
48	32	0	,	,	,	,	,
60	32	3	22.827	3.574	18.7	24.89	24.89
Log transformation
Differences of Least Squares Means
Effect	Period	Period	Estimate	Standard Error	DF	t Value	Pr > |t|	Alpha	Lower	Upper
Per_odo	Control	Pre-tx	-0.1853	0.4136	36	-0.45	0.6569	0.05	-1.024	0.6535
Per_odo	Pre-tx	1	-0.07609	0.123	36	-0.62	0.5399	0.05	-0.3255	0.1733
Per_odo	Pre-tx	3	-0.1378	0.1356	36	-1.02	0.3161	0.05	-0.4128	0.1371
Per_odo	Pre-tx	6	-0.09871	0.1401	36	-0.7	0.4856	0.05	-0.3829	0.1855
Per_odo	Pre-tx	12	-0.3516	0.1544	36	-2.28	0.0289	0.05	-0.6648	-0.03836
Per_odo	Pre-tx	24	-0.4164	0.1575	36	-2.64	0.0121	0.05	-0.7357	-0.097
Per_odo	Pre-tx	36	-0.5362	0.3625	36	-1.48	0.1478	0.05	-1.2715	0.199
Per_odo	Pre-tx	60	-0.00044	0.2514	36	0	0.9986	0.05	-0.5103	0.5094
IL15
Period	N Obs	n	mean	standard deviation	minimum	median	maximum
Control	81	4	5.919	1.885	4.38	5.32	8.655
Pre-tx	32	19	6.842	3.752	0	6.54	16.33
1	32	15	9.235	3.314	4.38	8.99	14.74
3	32	18	7.615	3.229	0	7.95	12.74
6	32	15	7.273	3.329	0	7.95	12.74
12	32	18	7.581	3.768	1.93	6.925	20.62
24	32	13	6.692	4.472	1.64	5.53	18.32
36	32	6	6.465	1.873	4.99	6.035	10.02
48	32	1	4.38	,	4.38	4.38	4.38
60	32	3	5.68	2.741	3.35	4.99	8.7
Differences of Least Squares Means
Effect	Period	Period	Estimate	Standard Error	DF	t Value	Pr > |t|	Alpha	Lower	Upper
Per_odo	Control	Pre-tx	-1.4052	1.9187	70	-0.73	0.4664	0.05	-5.2318	2.4214
Per_odo	Pre-tx	1	-2.5774	0.9424	70	-2.73	0.0079	0.05	-4.457	-0.6978
Per_odo	Pre-tx	3	-1.1076	0.9051	70	-1.22	0.2252	0.05	-2.9128	0.6976
Per_odo	Pre-tx	6	-0.5235	0.9478	70	-0.55	0.5825	0.05	-2.4138	1.3669
Per_odo	Pre-tx	12	-0.5166	0.9208	70	-0.56	0.5766	0.05	-2.353	1.3199
Per_odo	Pre-tx	24	0.7406	1.0296	70	0.72	0.4743	0.05	-1.3129	2.7942
Per_odo	Pre-tx	36	1.3333	1.4204	70	0.94	0.3511	0.05	-1.4997	4.1662
Per_odo	Pre-tx	48	2.5072	3.2013	70	0.78	0.4362	0.05	-3.8777	8.892
Per_odo	Pre-tx	60	1.5007	2.0936	70	0.72	0.4759	0.05	-2.6749	5.6763
IL22
Period	N Obs	n	mean	standard deviation	minimum	median	maximum
Control	81	4	19.858	17.575	4.78	16.425	41.8
Pre-tx	32	19	23.888	20.775	0	24.83	76.89
1	32	16	18.351	16.029	0	17.665	53.84
3	32	18	20.578	14.608	0	20.67	54.57
6	32	14	26.799	18.857	0	27.98	71.47
12	32	18	18.316	11.648	0	19.06	35.47
24	32	13	29.005	31.402	0	19.06	101.82
36	32	6	20.945	21.654	0	19.165	58.19
48	32	1	8.9	,	8.9	8.9	8.9
60	32	3	27.85	8.356	18.92	29.15	35.48
Square root transformation
Differences of Least Squares Means
Effect	Period	Period	Estimate	Standard Error	DF	t Value	Pr > |t|	Alpha	Lower	Upper
Per_odo	Control	Pre-tx	-0.2139	1.2877	70	-0.17	0.8686	0.05	-2.7821	2.3544
Per_odo	Pre-tx	1	0.6192	0.6472	70	0.96	0.342	0.05	-0.6716	1.9101
Per_odo	Pre-tx	3	0.1162	0.634	70	0.18	0.8552	0.05	-1.1483	1.3806
Per_odo	Pre-tx	6	-0.5163	0.6798	70	-0.76	0.4501	0.05	-1.872	0.8395
Per_odo	Pre-tx	12	0.3897	0.6439	70	0.61	0.547	0.05	-0.8946	1.674
Per_odo	Pre-tx	24	0.001387	0.7188	70	0	0.9985	0.05	-1.4322	1.435
Per_odo	Pre-tx	36	0.3327	0.9831	70	0.34	0.736	0.05	-1.6279	2.2934
Per_odo	Pre-tx	48	1.2529	2.2102	70	0.57	0.5726	0.05	-3.1551	5.6609
Per_odo	Pre-tx	60	-0.6306	1.4172	70	-0.44	0.6577	0.05	-3.4572	2.1959
Endothelin-1
Period	N Obs	n	mean	standard deviation	minimum	median	maximum
Control	81	4	1.429	1.824	0	0.953	3.81
Pre-tx	32	19	6.834	4.79	0	6.07	21.38
1	32	16	5.119	3.008	0	6.07	8.79
3	32	18	4.862	3.135	0	5.39	10.69
6	32	15	4.225	3.425	0	5.39	9.34
12	32	18	2.976	3.139	0	2.2	8.61
24	32	13	0.732	2.048	0	0	7.21
36	32	6	1.012	2.478	0	0	6.07
48	32	1	0	,	0	0	0
60	32	3	1.023	1.772	0	0	3.07
Differences of Least Squares Means
Effect	Period	Period	Estimate	Standard Error	DF	t Value	Pr > |t|	Alpha	Lower	Upper
Per_odo	Control	Pre-tx	-5.6153	1.8621	71	-3.02	0.0036	0.05	-9.3283	-1.9023
Per_odo	Pre-tx	1	1.6049	0.9791	71	1.64	0.1056	0.05	-0.3474	3.5571
Per_odo	Pre-tx	3	2.0592	0.9577	71	2.15	0.035	0.05	0.1496	3.9689
Per_odo	Pre-tx	6	3.0698	1.0039	71	3.06	0.0031	0.05	1.0681	5.0715
Per_odo	Pre-tx	12	4.4026	0.97	71	4.54	<,0001	0.05	2.4685	6.3368
Per_odo	Pre-tx	24	6.8423	1.0806	71	6.33	<,0001	0.05	4.6877	8.997
Per_odo	Pre-tx	36	6.3182	1.4644	71	4.31	<,0001	0.05	3.3983	9.2381
Per_odo	Pre-tx	48	8.1191	3.2826	71	2.47	0.0158	0.05	1.5737	14.6644
Per_odo	Pre-tx	60	6.7528	2.0648	71	3.27	0.0017	0.05	2.6357	10.87
IL33
Period	N Obs	n	mean	standard deviation	minimum	median	maximum
Control	81	3	13.498	3.108	11.275	12.17	17.05
Pre-tx	32	16	16.182	4.408	10.35	14.835	24.19
1	32	14	14.488	3.977	9.95	13.435	24.19
3	32	14	15.802	2.999	12.17	15.39	22
6	32	14	15.361	4.722	9.95	15.39	29.08
12	32	14	13.746	2.032	11.06	13.44	17.61
24	32	9	14.896	7.418	9.95	13.16	33.75
36	32	5	13.332	3.787	10.35	12.17	19.81
48	32	0	,	,	,	,	,
60	32	2	17.595	9.242	11.06	17.595	24.13
Log transformation
Differences of Least Squares Means
Effect	Period	Period	Estimate	Standard Error	DF	t Value	Pr > |t|	Alpha	Lower	Upper
Per_odo	Control	Pre-tx	-0.163	0.1676	52	-0.97	0.3353	0.05	-0.4992	0.1733
Per_odo	Pre-tx	1	0.09375	0.09164	52	1.02	0.311	0.05	-0.09014	0.2776
Per_odo	Pre-tx	3	0.002973	0.09154	52	0.03	0.9742	0.05	-0.1807	0.1867
Per_odo	Pre-tx	6	0.0577	0.0919	52	0.63	0.5328	0.05	-0.1267	0.2421
Per_odo	Pre-tx	12	0.1513	0.0923	52	1.64	0.1072	0.05	-0.03391	0.3365
Per_odo	Pre-tx	24	0.1288	0.106	52	1.22	0.2297	0.05	-0.08385	0.3415
Per_odo	Pre-tx	36	0.2013	0.1317	52	1.53	0.1326	0.05	-0.06305	0.4657
Per_odo	Pre-tx	60	-0.04817	0.1966	52	-0.24	0.8074	0.05	-0.4427	0.3463
VCAM
Period	N Obs	n	mean	standard deviation	minimum	median	maximum
Control	81	4	723354	118452	598653	709090	876583
Pre-tx	32	17	2.22319e+06	951675	523719	1.94656e+06	3.74964e+06
1	32	15	2.07613e+06	904946	427422	2.26141e+06	3.3715e+06
3	32	17	1.27879e+06	666921	349648	1.23071e+06	3.30565e+06
6	32	15	1.12806e+06	384605	354174	1.25704e+06	1.54833e+06
12	32	18	974737	369850	390848	1.00695e+06	2.00098e+06
24	32	13	1.07331e+06	534180	615379	901270	2.39847e+06
36	32	6	1.04402e+06	586111	664559	867679	2.21972e+06
48	32	1	664973	,	664973	664973	664973
60	32	3	721432	155376	624710	638930	900657
Log transformation
Differences of Least Squares Means
Effect	Period	Period	Estimate	Standard Error	DF	t Value	Pr > |t|	Alpha	Lower	Upper
Per_odo	Control	Pre-tx	-1.0622	0.2535	67	-4.19	<,0001	0.05	-1.5682	-0.5561
Per_odo	Pre-tx	1	0.0846	0.1223	67	0.69	0.4914	0.05	-0.1595	0.3287
Per_odo	Pre-tx	3	0.5954	0.12	67	4.96	<,0001	0.05	0.3558	0.835
Per_odo	Pre-tx	6	0.697	0.1219	67	5.72	<,0001	0.05	0.4536	0.9404
Per_odo	Pre-tx	12	0.7607	0.1191	67	6.39	<,0001	0.05	0.523	0.9984
Per_odo	Pre-tx	24	0.7264	0.1345	67	5.4	<,0001	0.05	0.4579	0.9948
Per_odo	Pre-tx	36	0.8299	0.1869	67	4.44	<,0001	0.05	0.4568	1.2029
Per_odo	Pre-tx	48	1.0147	0.4101	67	2.47	0.0159	0.05	0.1962	1.8332
Per_odo	Pre-tx	60	1.0177	0.274	67	3.71	0.0004	0.05	0.4708	1.5646

## Sheet: RESULTS groups
Analyses comparing engraftment and graft failure groups
IL8
Period	Group	N Obs	n	Mean	Standard deviation	Minimum	Median	Maximum
Pre-tx	Engraftment	25	14	8.709	9.301	0	5.73	34.5
	Graft failure	7	2	9.3	6.265	4.87	9.3	13.73
1 mo	Engraftment	25	15	28.479	62.458	4	9.23	250.95
	Graft failure	7	1	13.62	,	13.62	13.62	13.62
3 mo	Engraftment	25	10	13.331	11.455	4	9.685	43.74
	Graft failure	7	2	5.305	0.615	4.87	5.305	5.74
6 mo	Engraftment	25	7	8.624	4.894	4	5.74	18.03
	Graft failure	7	1	4.87	,	4.87	4.87	4.87
12 mo	Engraftment	25	7	26.806	41.281	4.87	6.59	116.14
	Graft failure	7	2	5.715	0.035	5.69	5.715	5.74
24 mo	Engraftment	25	6	8.468	6.222	0	7.505	18.16
	Graft failure	7	4	9.145	7.675	0	10.095	16.39
36 mo	Engraftment	25	2	6.625	2.482	4.87	6.625	8.38
	Graft failure	7	1	9.27	,	9.27	9.27	9.27
48 mo	Engraftment	25	0	,	,	,	,	,
	Graft failure	7	0	,	,	,	,	,
60 mo	Engraftment	25	3	7.777	2.25	5.69	7.48	10.16
	Graft failure	7	0	,	,	,	,	,
Log transformation (X+1)
Differences of Least Squares Means
Effect	Group	No# Period	Group	No# Period	Estimate	Standard Error	DF	t Value	Pr > |t|	Alpha	Lower	Upper
No__Per_odo*Group	Engraftment	Pre-Tx	Graft failure	Pre-Tx	-0.3576	0.6946	36	-0.51	0.6099	0.05	-1.7663	1.0512
No__Per_odo*Group	Engraftment	Pre-Tx	Engraftment	1 mo	-0.753	0.3235	36	-2.33	0.0257	0.05	-1.4091	-0.09683
No__Per_odo*Group	Engraftment	Pre-Tx	Engraftment	3 mo	-0.5751	0.3617	36	-1.59	0.1206	0.05	-1.3087	0.1585
No__Per_odo*Group	Engraftment	Pre-Tx	Engraftment	6 mo	-0.3698	0.4058	36	-0.91	0.3682	0.05	-1.1927	0.4532
No__Per_odo*Group	Engraftment	Pre-Tx	Engraftment	12 mo	-0.8839	0.4129	36	-2.14	0.0391	0.05	-1.7214	-0.04652
No__Per_odo*Group	Engraftment	Pre-Tx	Engraftment	24 mo	-0.0185	0.4376	36	-0.04	0.9665	0.05	-0.9061	0.8691
No__Per_odo*Group	Engraftment	Pre-Tx	Engraftment	36 mo	-0.07529	0.6914	36	-0.11	0.9139	0.05	-1.4776	1.327
No__Per_odo*Group	Engraftment	Pre-Tx	Engraftment	60 mo	-0.306	0.5847	36	-0.52	0.6039	0.05	-1.492	0.8799
No__Per_odo*Group	Graft failure	Pre-Tx	Graft failure	1 mo	-0.5653	1.0835	36	-0.52	0.6051	0.05	-2.7627	1.6322
No__Per_odo*Group	Graft failure	Pre-Tx	Graft failure	3 mo	0.4007	0.8881	36	0.45	0.6546	0.05	-1.4005	2.2018
No__Per_odo*Group	Graft failure	Pre-Tx	Graft failure	6 mo	0.3473	1.0835	36	0.32	0.7504	0.05	-1.8502	2.5447
No__Per_odo*Group	Graft failure	Pre-Tx	Graft failure	12 mo	0.3353	0.8881	36	0.38	0.708	0.05	-1.4658	2.1364
No__Per_odo*Group	Graft failure	Pre-Tx	Graft failure	24 mo	0.3343	0.793	36	0.42	0.6758	0.05	-1.2739	1.9426
No__Per_odo*Group	Graft failure	Pre-Tx	Graft failure	36 mo	-0.3874	1.1268	36	-0.34	0.733	0.05	-2.6727	1.8979
No__Per_odo*Group	Engraftment	1 mo	Graft failure	1 mo	-0.1699	0.9443	36	-0.18	0.8582	0.05	-2.0849	1.7452
No__Per_odo*Group	Engraftment	3 mo	Graft failure	3 mo	0.6182	0.7093	36	0.87	0.3892	0.05	-0.8204	2.0568
No__Per_odo*Group	Engraftment	6 mo	Graft failure	6 mo	0.3595	0.9759	36	0.37	0.7148	0.05	-1.6198	2.3387
No__Per_odo*Group	Engraftment	12 mo	Graft failure	12 mo	0.8617	0.7333	36	1.18	0.2477	0.05	-0.6256	2.3489
No__Per_odo*Group	Engraftment	24 mo	Graft failure	24 mo	-0.00473	0.5917	36	-0.01	0.9937	0.05	-1.2047	1.1952
No__Per_odo*Group	Engraftment	36 mo	Graft failure	36 mo	-0.6697	1.1303	36	-0.59	0.5572	0.05	-2.962	1.6227
TNFa
Period	Group	N Obs	n	Mean	Standard deviation	Minimum	Median	Maximum
Pre-tx	Engraftment	25	12	25.618	9.619	16	22.725	53.9
	Graft failure	7	3	20.38	5.779	16	18.21	26.93
1 mo	Engraftment	25	13	30.675	18.337	16	20.78	68.54
	Graft failure	7	1	18.21	,	18.21	18.21	18.21
3 mo	Engraftment	25	7	29.951	11.717	16	31	50.95
	Graft failure	7	4	23.69	5.213	18.21	23.695	29.16
6 mo	Engraftment	25	7	23.734	4.17	18.21	24.8	31
	Graft failure	7	3	22.6	4.385	18.21	22.61	26.98
12 mo	Engraftment	25	6	40.872	36.001	16	28.97	112.04
	Graft failure	7	2	25.515	13.456	16	25.515	35.03
24 mo	Engraftment	25	5	29.76	5.456	24.89	28.97	39.04
	Graft failure	7	2	35.81	24.197	18.7	35.81	52.92
36 mo	Engraftment	25	0	,	,	,	,	,
	Graft failure	7	1	31	,	31	31	31
48 mo	Engraftment	25	0	,	,	,	,	,
	Graft failure	7	0	,	,	,	,	,
60 mo	Engraftment	25	3	22.827	3.574	18.7	24.89	24.89
	Graft failure	7	0	,	,	,	,	,
Log transformation
Differences of Least Squares Means
Effect	Group	No# Period	Group	No# Period	Estimate	Standard Error	DF	t Value	Pr > |t|	Alpha	Lower	Upper
No__Per_odo*Group	Engraftment	Pre-tx	Graft failure	Pre-tx	0.1573	0.2547	31	0.62	0.5414	0.05	-0.3622	0.6768
No__Per_odo*Group	Engraftment	Pre-tx	Engraftment	1 mo	-0.08775	0.1363	31	-0.64	0.5245	0.05	-0.3658	0.1903
No__Per_odo*Group	Engraftment	Pre-tx	Engraftment	3 mo	-0.1618	0.1651	31	-0.98	0.3348	0.05	-0.4986	0.175
No__Per_odo*Group	Engraftment	Pre-tx	Engraftment	6 mo	-0.05895	0.1707	31	-0.35	0.7321	0.05	-0.407	0.2892
No__Per_odo*Group	Engraftment	Pre-tx	Engraftment	12 mo	-0.4005	0.1854	31	-2.16	0.0386	0.05	-0.7785	-0.02243
No__Per_odo*Group	Engraftment	Pre-tx	Engraftment	24 mo	-0.3797	0.1887	31	-2.01	0.053	0.05	-0.7646	0.005263
No__Per_odo*Group	Engraftment	Pre-tx	Engraftment	6 mo	0.03524	0.2612	31	0.13	0.8936	0.05	-0.4975	0.568
No__Per_odo*Group	Graft failure	Pre-tx	Graft failure	1 mo	0.2161	0.4027	31	0.54	0.5954	0.05	-0.6052	1.0373
No__Per_odo*Group	Graft failure	Pre-tx	Graft failure	3 mo	-0.1189	0.2804	31	-0.42	0.6745	0.05	-0.6907	0.4529
No__Per_odo*Group	Graft failure	Pre-tx	Graft failure	6 mo	-0.1817	0.2839	31	-0.64	0.5269	0.05	-0.7607	0.3974
No__Per_odo*Group	Graft failure	Pre-tx	Graft failure	12 mo	-0.1613	0.3284	31	-0.49	0.6267	0.05	-0.8311	0.5084
No__Per_odo*Group	Graft failure	Pre-tx	Graft failure	24 mo	-0.5371	0.3268	31	-1.64	0.1104	0.05	-1.2037	0.1295
No__Per_odo*Group	Graft failure	Pre-tx	Graft failure	36 mo	-0.5459	0.4263	31	-1.28	0.2099	0.05	-1.4154	0.3236
No__Per_odo*Group	Engraftment	1 mo	Graft failure	1 mo	0.4611	0.385	31	1.2	0.2402	0.05	-0.3242	1.2464
No__Per_odo*Group	Engraftment	3 mo	Graft failure	3 mo	0.2002	0.246	31	0.81	0.4219	0.05	-0.3015	0.702
No__Per_odo*Group	Engraftment	6 mo	Graft failure	6 mo	0.03458	0.2691	31	0.13	0.8986	0.05	-0.5142	0.5834
No__Per_odo*Group	Engraftment	12 mo	Graft failure	12 mo	0.3965	0.3165	31	1.25	0.2197	0.05	-0.249	1.0419
No__Per_odo*Group	Engraftment	24 mo	Graft failure	24 mo	-0.00012	0.3204	31	0	0.9997	0.05	-0.6536	0.6533
IL15
Period	Group	N Obs	n	Mean	Standard deviation	Minimum	Median	Maximum
Pre-tx	Engraftment	25	16	6.424	3.955	0	6.07	16.33
	Graft failure	7	3	9.067	0.786	8.18	9.34	9.68
1 mo	Engraftment	25	14	9.376	3.392	4.38	9.505	14.74
	Graft failure	7	1	7.25	,	7.25	7.25	7.25
3 mo	Engraftment	25	14	7.374	3.514	0	7.95	12.74
	Graft failure	7	4	8.458	2.083	5.83	8.645	10.71
6 mo	Engraftment	25	12	6.588	3.246	0	6.895	12.06
	Graft failure	7	3	10.013	2.361	8.65	8.65	12.74
12 mo	Engraftment	25	14	6.856	2.121	1.93	6.925	10.02
	Graft failure	7	4	10.118	7.066	5.83	7.01	20.62
24 mo	Engraftment	25	9	4.944	2.586	1.64	4.45	8.65
	Graft failure	7	4	10.623	5.691	5.53	9.32	18.32
36 mo	Engraftment	25	5	6.438	2.093	4.99	5.53	10.02
	Graft failure	7	1	6.6	,	6.6	6.6	6.6
48 mo	Engraftment	25	1	4.38	,	4.38	4.38	4.38
	Graft failure	7	0	,	,	,	,	,
60 mo	Engraftment	25	3	5.68	2.741	3.35	4.99	8.7
	Graft failure	7	0	,	,	,	,	,
Differences of Least Squares Means
Effect	Group	No# Period	Group	No# Period	Estimate	Standard Error	DF	t Value	Pr > |t|	Alpha	Lower	Upper
No__Per_odo*Group	Engraftment	Pre-tx	Graft failure	Pre-tx	-0.7548	2.0348	64	-0.37	0.7119	0.05	-4.8197	3.3101
No__Per_odo*Group	Engraftment	Pre-tx	Engraftment	1 mo	-2.6655	0.9836	64	-2.71	0.0086	0.05	-4.6305	-0.7006
No__Per_odo*Group	Engraftment	Pre-tx	Engraftment	3 mo	-0.9884	0.9829	64	-1.01	0.3184	0.05	-2.9519	0.9752
No__Per_odo*Group	Engraftment	Pre-tx	Engraftment	6 mo	-0.3625	1.0339	64	-0.35	0.727	0.05	-2.4279	1.7028
No__Per_odo*Group	Engraftment	Pre-tx	Engraftment	12 mo	-0.1668	1.0105	64	-0.17	0.8694	0.05	-2.1855	1.8519
No__Per_odo*Group	Engraftment	Pre-tx	Engraftment	24 mo	2.1319	1.1698	64	1.82	0.0731	0.05	-0.205	4.4688
No__Per_odo*Group	Engraftment	Pre-tx	Engraftment	36 mo	1.3172	1.5472	64	0.85	0.3977	0.05	-1.7737	4.4081
No__Per_odo*Group	Engraftment	Pre-tx	Engraftment	48 mo	2.3275	3.1739	64	0.73	0.466	0.05	-4.0131	8.668
No__Per_odo*Group	Engraftment	Pre-tx	Engraftment	60 mo	1.2344	2.0679	64	0.6	0.5527	0.05	-2.8967	5.3655
No__Per_odo*Group	Graft failure	Pre-tx	Graft failure	1 mo	-0.3482	3.2355	64	-0.11	0.9146	0.05	-6.8119	6.1155
No__Per_odo*Group	Graft failure	Pre-tx	Graft failure	3 mo	-2.1575	2.2519	64	-0.96	0.3416	0.05	-6.6562	2.3412
No__Per_odo*Group	Graft failure	Pre-tx	Graft failure	6 mo	-1.5439	2.2873	64	-0.68	0.5021	0.05	-6.1132	3.0254
No__Per_odo*Group	Graft failure	Pre-tx	Graft failure	12 mo	-2.1881	2.1711	64	-1.01	0.3173	0.05	-6.5254	2.1492
No__Per_odo*Group	Graft failure	Pre-tx	Graft failure	24 mo	-3.0629	2.2479	64	-1.36	0.1778	0.05	-7.5537	1.4279
No__Per_odo*Group	Graft failure	Pre-tx	Graft failure	36 mo	-0.03382	3.3904	64	-0.01	0.9921	0.05	-6.8069	6.7393
No__Per_odo*Group	Engraftment	1 mo	Graft failure	1 mo	1.5625	3.1133	64	0.5	0.6175	0.05	-4.6571	7.782
No__Per_odo*Group	Engraftment	3 mo	Graft failure	3 mo	-1.924	1.852	64	-1.04	0.3028	0.05	-5.6238	1.7758
No__Per_odo*Group	Engraftment	6 mo	Graft failure	6 mo	-1.9362	2.0584	64	-0.94	0.3504	0.05	-6.0484	2.176
No__Per_odo*Group	Engraftment	12 mo	Graft failure	12 mo	-2.7761	1.8519	64	-1.5	0.1388	0.05	-6.4756	0.9234
No__Per_odo*Group	Engraftment	24 mo	Graft failure	24 mo	-5.9496	1.9377	64	-3.07	0.0031	0.05	-9.8207	-2.0785
No__Per_odo*Group	Engraftment	36 mo	Graft failure	36 mo	-2.1059	3.3025	64	-0.64	0.526	0.05	-8.7034	4.4916
IL22
Period	Group	N Obs	n	Mean	Standard deviation	Minimum	Median	Maximum
Pre-tx	Engraftment	25	16	23.679	22.316	0	22.875	76.89
	Graft failure	7	3	25.007	12.128	11.1	30.53	33.39
1 mo	Engraftment	25	15	19.574	15.8	0	18.17	53.84
	Graft failure	7	1	0	,	0	0	0
3 mo	Engraftment	25	14	20.309	14.932	0	20.205	54.57
	Graft failure	7	4	21.52	15.544	0	25.305	35.47
6 mo	Engraftment	25	11	28.257	19.521	0	26.27	71.47
	Graft failure	7	3	21.45	18.742	0	29.69	34.66
12 mo	Engraftment	25	14	18.509	11.038	0	19.06	35.47
	Graft failure	7	4	17.643	15.493	0	18.775	33.02
24 mo	Engraftment	25	9	24.341	26.362	0	19.06	79.56
	Graft failure	7	4	39.498	43.35	8.9	23.635	101.82
36 mo	Engraftment	25	5	19.304	23.789	0	17.41	58.19
	Graft failure	7	1	29.15	,	29.15	29.15	29.15
48 mo	Engraftment	25	1	8.9	,	8.9	8.9	8.9
	Graft failure	7	0	,	,	,	,	,
60 mo	Engraftment	25	3	27.85	8.356	18.92	29.15	35.48
	Graft failure	7	0	,	,	,	,	,
Square root transformation
Differences of Least Squares Means
Effect	Group	No# Period	Group	No# Period	Estimate	Standard Error	DF	t Value	Pr > |t|	Alpha	Lower	Upper
No__Per_odo*Group	Engraftment	Pre-tx	Graft failure	Pre-tx	-0.5362	1.4325	64	-0.37	0.7094	0.05	-3.398	2.3256
No__Per_odo*Group	Engraftment	Pre-tx	Engraftment	1 mo	0.3845	0.6926	64	0.56	0.5807	0.05	-0.9991	1.7681
No__Per_odo*Group	Engraftment	Pre-tx	Engraftment	3 mo	0.04756	0.7073	64	0.07	0.9466	0.05	-1.3655	1.4606
No__Per_odo*Group	Engraftment	Pre-tx	Engraftment	6 mo	-0.9625	0.7659	64	-1.26	0.2134	0.05	-2.4924	0.5675
No__Per_odo*Group	Engraftment	Pre-tx	Engraftment	12 mo	0.2106	0.7258	64	0.29	0.7726	0.05	-1.2393	1.6605
No__Per_odo*Group	Engraftment	Pre-tx	Engraftment	24 mo	0.2607	0.8394	64	0.31	0.7571	0.05	-1.4162	1.9377
No__Per_odo*Group	Engraftment	Pre-tx	Engraftment	36 mo	0.4507	1.1013	64	0.41	0.6838	0.05	-1.7494	2.6507
No__Per_odo*Group	Engraftment	Pre-tx	Engraftment	48 mo	1.2089	2.2577	64	0.54	0.5942	0.05	-3.3014	5.7193
No__Per_odo*Group	Engraftment	Pre-tx	Engraftment	60 mo	-0.6969	1.4524	64	-0.48	0.633	0.05	-3.5983	2.2046
No__Per_odo*Group	Graft failure	Pre-tx	Graft failure	1 mo	3.2807	2.323	64	1.41	0.1627	0.05	-1.3601	7.9215
No__Per_odo*Group	Graft failure	Pre-tx	Graft failure	3 mo	0.4284	1.6074	64	0.27	0.7907	0.05	-2.7827	3.6396
No__Per_odo*Group	Graft failure	Pre-tx	Graft failure	6 mo	1.2931	1.6395	64	0.79	0.4332	0.05	-1.9822	4.5684
No__Per_odo*Group	Graft failure	Pre-tx	Graft failure	12 mo	1.2098	1.5536	64	0.78	0.439	0.05	-1.8938	4.3133
No__Per_odo*Group	Graft failure	Pre-tx	Graft failure	24 mo	-0.3768	1.6044	64	-0.23	0.8151	0.05	-3.5819	2.8283
No__Per_odo*Group	Graft failure	Pre-tx	Graft failure	36 mo	0.0345	2.4269	64	0.01	0.9887	0.05	-4.8137	4.8827
No__Per_odo*Group	Engraftment	1 mo	Graft failure	1 mo	2.36	2.2127	64	1.07	0.2902	0.05	-2.0604	6.7804
No__Per_odo*Group	Engraftment	3 mo	Graft failure	3 mo	-0.1553	1.3007	64	-0.12	0.9053	0.05	-2.7539	2.4432
No__Per_odo*Group	Engraftment	6 mo	Graft failure	6 mo	1.7193	1.4627	64	1.18	0.2442	0.05	-1.2028	4.6414
No__Per_odo*Group	Engraftment	12 mo	Graft failure	12 mo	0.463	1.301	64	0.36	0.7231	0.05	-2.1362	3.0621
No__Per_odo*Group	Engraftment	24 mo	Graft failure	24 mo	-1.1738	1.3636	64	-0.86	0.3926	0.05	-3.8979	1.5504
No__Per_odo*Group	Engraftment	36 mo	Graft failure	36 mo	-0.9524	2.352	64	-0.4	0.6869	0.05	-5.6511	3.7463
Endothelin-1
Period	Group	N Obs	n	Mean	Standard deviation	Minimum	Median	Maximum
Pre-tx	Engraftment	25	16	6.112	3.229	0	6.07	11.93
	Graft failure	7	3	10.683	10.092	1.33	9.34	21.38
1 mo	Engraftment	25	15	5.055	3.102	0	6.07	8.79
	Graft failure	7	1	6.07	,	6.07	6.07	6.07
3 mo	Engraftment	25	14	4.591	2.936	0	4.6	10.69
	Graft failure	7	4	5.81	4.097	0	6.95	9.34
6 mo	Engraftment	25	12	3.47	3.412	0	3.81	9.34
	Graft failure	7	3	7.243	1.016	6.07	7.83	7.83
12 mo	Engraftment	25	14	2.614	3.085	0	1.33	8.61
	Graft failure	7	4	4.243	3.444	0	4.57	7.83
24 mo	Engraftment	25	9	0	0	0	0	0
	Graft failure	7	4	2.378	3.399	0	1.15	7.21
36 mo	Engraftment	25	5	1.214	2.715	0	0	6.07
	Graft failure	7	1	0	,	0	0	0
48 mo	Engraftment	25	1	0	,	0	0	0
	Graft failure	7	0	,	,	,	,	,
60 mo	Engraftment	25	3	1.023	1.772	0	0	3.07
	Graft failure	7	0	,	,	,	,	,
Differences of Least Squares Means
Effect	Group	No# Period	Group	No# Period	Estimate	Standard Error	DF	t Value	Pr > |t|	Alpha	Lower	Upper
No__Per_odo*Group	Engraftment	Pre-tx	Graft failure	Pre-tx	-4.6885	2.054	65	-2.28	0.0257	0.05	-8.7905	-0.5864
No__Per_odo*Group	Engraftment	Pre-tx	Engraftment	1 mo	1.0713	1.0468	65	1.02	0.3099	0.05	-1.0193	3.1618
No__Per_odo*Group	Engraftment	Pre-tx	Engraftment	3 mo	1.534	1.0686	65	1.44	0.1559	0.05	-0.6001	3.668
No__Per_odo*Group	Engraftment	Pre-tx	Engraftment	6 mo	2.8693	1.1219	65	2.56	0.0129	0.05	0.6286	5.1099
No__Per_odo*Group	Engraftment	Pre-tx	Engraftment	12 mo	3.7438	1.0892	65	3.44	0.001	0.05	1.5685	5.919
No__Per_odo*Group	Engraftment	Pre-tx	Engraftment	24 mo	6.5322	1.2567	65	5.2	<,0001	0.05	4.0223	9.0421
No__Per_odo*Group	Engraftment	Pre-tx	Engraftment	36 mo	5.0445	1.6168	65	3.12	0.0027	0.05	1.8154	8.2735
No__Per_odo*Group	Engraftment	Pre-tx	Engraftment	60 mo	5.7853	2.0687	65	2.8	0.0068	0.05	1.654	9.9167
No__Per_odo*Group	Graft failure	Pre-tx	Graft failure	1 mo	4.8451	3.486	65	1.39	0.1693	0.05	-2.1168	11.8071
No__Per_odo*Group	Graft failure	Pre-tx	Graft failure	3 mo	5.3538	2.3758	65	2.25	0.0276	0.05	0.6091	10.0985
No__Per_odo*Group	Graft failure	Pre-tx	Graft failure	6 mo	4.6156	2.4519	65	1.88	0.0642	0.05	-0.2811	9.5123
No__Per_odo*Group	Graft failure	Pre-tx	Graft failure	12 mo	7.6057	2.3126	65	3.29	0.0016	0.05	2.987	12.2243
No__Per_odo*Group	Graft failure	Pre-tx	Graft failure	24 mo	9.2799	2.3706	65	3.91	0.0002	0.05	4.5455	14.0142
No__Per_odo*Group	Graft failure	Pre-tx	Graft failure	36 mo	11.7723	3.6089	65	3.26	0.0018	0.05	4.5648	18.9798
No__Per_odo*Group	Engraftment	1 mo	Graft failure	1 mo	-0.9146	3.2578	65	-0.28	0.7798	0.05	-7.4209	5.5916
No__Per_odo*Group	Engraftment	3 mo	Graft failure	3 mo	-0.8686	1.8556	65	-0.47	0.6413	0.05	-4.5746	2.8374
No__Per_odo*Group	Engraftment	6 mo	Graft failure	6 mo	-2.9422	2.0907	65	-1.41	0.1641	0.05	-7.1177	1.2334
No__Per_odo*Group	Engraftment	12 mo	Graft failure	12 mo	-0.8266	1.8565	65	-0.45	0.6576	0.05	-4.5343	2.8811
No__Per_odo*Group	Engraftment	24 mo	Graft failure	24 mo	-1.9408	1.954	65	-0.99	0.3243	0.05	-5.8431	1.9615
No__Per_odo*Group	Engraftment	36 mo	Graft failure	36 mo	2.0394	3.4621	65	0.59	0.5579	0.05	-4.875	8.9537
IL33
Period	Group	N Obs	n	Mean	Standard deviation	Minimum	Median	Maximum
Pre-tx	Engraftment	25	13	16.19	4.221	10.35	15.39	24.19
	Graft failure	7	3	16.147	6.233	11.06	14.28	23.1
1 mo	Engraftment	25	13	14.676	4.074	9.95	14.83	24.19
	Graft failure	7	1	12.04	,	12.04	12.04	12.04
3 mo	Engraftment	25	10	15.636	3.296	12.17	14.835	22
	Graft failure	7	4	16.218	2.462	13.16	16.5	18.71
6 mo	Engraftment	25	11	14.848	5.249	9.95	13.16	29.08
	Graft failure	7	3	17.24	0.641	16.5	17.61	17.61
12 mo	Engraftment	25	10	13.194	1.736	11.06	13.16	16.5
	Graft failure	7	4	15.125	2.3	12.04	15.425	17.61
24 mo	Engraftment	25	7	12.909	2.333	9.95	13.16	15.46
	Graft failure	7	2	21.85	16.829	9.95	21.85	33.75
36 mo	Engraftment	25	4	13.623	4.308	10.35	12.165	19.81
	Graft failure	7	1	12.17	,	12.17	12.17	12.17
48 mo	Engraftment	25	0	,	,	,	,	,
	Graft failure	7	0	,	,	,	,	,
60 mo	Engraftment	25	2	17.595	9.242	11.06	17.595	24.13
	Graft failure	7	0	,	,	,	,	,
Differences of Least Squares Means
Effect	Group	No# Period	Group	No# Period	Estimate	Standard Error	DF	t Value	Pr > |t|	Alpha	Lower	Upper
No__Per_odo*Group	Engraftment	Pre-tx	Graft failure	Pre-tx	0.1436	2.7932	46	0.05	0.9592	0.05	-5.4788	5.7659
No__Per_odo*Group	Engraftment	Pre-tx	Engraftment	1 mo	1.4892	1.6981	46	0.88	0.385	0.05	-1.9288	4.9072
No__Per_odo*Group	Engraftment	Pre-tx	Engraftment	3 mo	0.5716	1.8224	46	0.31	0.7552	0.05	-3.0966	4.2398
No__Per_odo*Group	Engraftment	Pre-tx	Engraftment	6 mo	1.3358	1.775	46	0.75	0.4555	0.05	-2.237	4.9086
No__Per_odo*Group	Engraftment	Pre-tx	Engraftment	12 mo	3.0154	1.8258	46	1.65	0.1054	0.05	-0.6597	6.6904
No__Per_odo*Group	Engraftment	Pre-tx	Engraftment	24 mo	3.2976	2.0362	46	1.62	0.1122	0.05	-0.801	7.3963
No__Per_odo*Group	Engraftment	Pre-tx	Engraftment	36 mo	2.6256	2.5111	46	1.05	0.3012	0.05	-2.4291	7.6802
No__Per_odo*Group	Engraftment	Pre-tx	Engraftment	60 mo	-1.4263	3.3204	46	-0.43	0.6695	0.05	-8.1098	5.2573
No__Per_odo*Group	Graft failure	Pre-tx	Graft failure	1 mo	4.0985	5.0523	46	0.81	0.4214	0.05	-6.0713	14.2683
No__Per_odo*Group	Graft failure	Pre-tx	Graft failure	3 mo	-0.2118	3.3301	46	-0.06	0.9496	0.05	-6.915	6.4913
No__Per_odo*Group	Graft failure	Pre-tx	Graft failure	6 mo	-1.0762	3.5545	46	-0.3	0.7634	0.05	-8.2311	6.0786
No__Per_odo*Group	Graft failure	Pre-tx	Graft failure	12 mo	1.0069	3.3129	46	0.3	0.7625	0.05	-5.6617	7.6755
No__Per_odo*Group	Graft failure	Pre-tx	Graft failure	24 mo	-5.8229	3.9655	46	-1.47	0.1488	0.05	-13.8051	2.1593
No__Per_odo*Group	Graft failure	Pre-tx	Graft failure	36 mo	3.9032	5.0537	46	0.77	0.4439	0.05	-6.2694	14.0759
No__Per_odo*Group	Engraftment	1 mo	Graft failure	1 mo	2.7529	4.5448	46	0.61	0.5477	0.05	-6.3954	11.9011
No__Per_odo*Group	Engraftment	3 mo	Graft failure	3 mo	-0.6399	2.5871	46	-0.25	0.8058	0.05	-5.8475	4.5677
No__Per_odo*Group	Engraftment	6 mo	Graft failure	6 mo	-2.2685	2.8445	46	-0.8	0.4293	0.05	-7.9941	3.4572
No__Per_odo*Group	Engraftment	12 mo	Graft failure	12 mo	-1.8649	2.5779	46	-0.72	0.4731	0.05	-7.0539	3.3242
No__Per_odo*Group	Engraftment	24 mo	Graft failure	24 mo	-8.977	3.4907	46	-2.57	0.0134	0.05	-16.0034	-1.9505
No__Per_odo*Group	Engraftment	36 mo	Graft failure	36 mo	1.4212	4.9221	46	0.29	0.7741	0.05	-8.4865	11.329
VCAM
Period	Group	N Obs	n	Mean	Standard deviation	Minimum	Median	Maximum
Pre-tx	Engraftment	25	14	2.18328e+06	977799	523719	1.93195e+06	3.74964e+06
	Graft failure	7	3	2.40942e+06	983721	1.74251e+06	1.94656e+06	3.5392e+06
1 mo	Engraftment	25	14	1.98361e+06	862338	427422	2.21093e+06	3.32354e+06
	Graft failure	7	1	3.3715e+06	,	3.3715e+06	3.3715e+06	3.3715e+06
3 mo	Engraftment	25	13	1.29686e+06	704784	349648	1.35175e+06	3.30565e+06
	Graft failure	7	4	1.22007e+06	615857	592514	1.11274e+06	2.06229e+06
6 mo	Engraftment	25	12	1.14257e+06	397587	354174	1.27745e+06	1.54833e+06
	Graft failure	7	3	1.07e+06	399644	822319	856642	1.53104e+06
12 mo	Engraftment	25	14	860345	271788	390848	852165	1.38042e+06
	Graft failure	7	4	1.37511e+06	424551	1.06852e+06	1.21547e+06	2.00098e+06
24 mo	Engraftment	25	9	874605	295840	615379	764769	1.44886e+06
	Graft failure	7	4	1.52041e+06	723200	633815	1.52468e+06	2.39847e+06
36 mo	Engraftment	25	5	808878	121347	664559	816874	935459
	Graft failure	7	1	2.21972e+06	,	2.21972e+06	2.21972e+06	2.21972e+06
48 mo	Engraftment	25	1	664973	,	664973	664973	664973
	Graft failure	7	0	,	,	,	,	,
60 mo	Engraftment	25	3	721432	155376	624710	638930	900657
	Graft failure	7	0	,	,	,	,	,
Log transformation
Differences of Least Squares Means
Effect	Group	No# Period	Group	No# Period	Estimate	Standard Error	DF	t Value	Pr > |t|	Alpha	Lower	Upper
No__Per_odo*Group	Engraftment	Pre-tx	Graft failure	Pre-tx	-0.05673	0.2654	61	-0.21	0.8315	0.05	-0.5874	0.474
No__Per_odo*Group	Engraftment	Pre-tx	Engraftment	1 mo	0.1215	0.1255	61	0.97	0.3366	0.05	-0.1294	0.3725
No__Per_odo*Group	Engraftment	Pre-tx	Engraftment	3 mo	0.5624	0.1284	61	4.38	<,0001	0.05	0.3056	0.8192
No__Per_odo*Group	Engraftment	Pre-tx	Engraftment	6 mo	0.6384	0.1304	61	4.9	<,0001	0.05	0.3777	0.8991
No__Per_odo*Group	Engraftment	Pre-tx	Engraftment	12 mo	0.8231	0.1283	61	6.42	<,0001	0.05	0.5666	1.0797
No__Per_odo*Group	Engraftment	Pre-tx	Engraftment	24 mo	0.8483	0.1503	61	5.65	<,0001	0.05	0.5479	1.1488
No__Per_odo*Group	Engraftment	Pre-tx	Engraftment	36 mo	0.9989	0.2027	61	4.93	<,0001	0.05	0.5936	1.4042
No__Per_odo*Group	Engraftment	Pre-tx	Engraftment	60 mo	1.0421	0.2709	61	3.85	0.0003	0.05	0.5004	1.5837
No__Per_odo*Group	Graft failure	Pre-tx	Graft failure	1 mo	-0.3888	0.3999	61	-0.97	0.3348	0.05	-1.1885	0.4109
No__Per_odo*Group	Graft failure	Pre-tx	Graft failure	3 mo	0.6382	0.2816	61	2.27	0.027	0.05	0.07508	1.2013
No__Per_odo*Group	Graft failure	Pre-tx	Graft failure	6 mo	0.8787	0.2838	61	3.1	0.003	0.05	0.3113	1.4461
No__Per_odo*Group	Graft failure	Pre-tx	Graft failure	12 mo	0.5315	0.2703	61	1.97	0.0538	0.05	-0.00897	1.0719
No__Per_odo*Group	Graft failure	Pre-tx	Graft failure	24 mo	0.4465	0.2812	61	1.59	0.1174	0.05	-0.1157	1.0088
No__Per_odo*Group	Graft failure	Pre-tx	Graft failure	36 mo	0.1774	0.4214	61	0.42	0.6753	0.05	-0.6653	1.02
No__Per_odo*Group	Engraftment	1 mo	Graft failure	1 mo	-0.5671	0.3919	61	-1.45	0.153	0.05	-1.3507	0.2165
No__Per_odo*Group	Engraftment	3 mo	Graft failure	3 mo	0.01909	0.2421	61	0.08	0.9374	0.05	-0.465	0.5032
No__Per_odo*Group	Engraftment	6 mo	Graft failure	6 mo	0.1835	0.265	61	0.69	0.4911	0.05	-0.3463	0.7134
No__Per_odo*Group	Engraftment	12 mo	Graft failure	12 mo	-0.3484	0.2404	61	-1.45	0.1524	0.05	-0.8291	0.1323
No__Per_odo*Group	Engraftment	24 mo	Graft failure	24 mo	-0.4585	0.2507	61	-1.83	0.0723	0.05	-0.9598	0.04273
No__Per_odo*Group	Engraftment	36 mo	Graft failure	36 mo	-0.8783	0.4164	61	-2.11	0.0391	0.05	-1.711	-0.04556
