# Supplementary material for: Long-Term Effects of Allogeneic Hematopoietic Stem Cell Transplantation on Systemic Inflammation in Sickle Cell Disease Patients
Source: Front Immunol. 2021 Dec 9;12:774442. doi: 10.3389/fimmu.2021.774442 (PMC8696202; doi:10.3389/fimmu.2021.774442)
Supplement: Supplementary file 4 [file DataSheet_4.xlsx]

## Sheet: Planilha1
Analyses comparing aGVHD and non-GVHD group
% Reticulocytes
Period	Group	N Obs	N	mean	standard deviation	minimum	median	maximum
Pre-Tx	aGVHD	15	10	12.441	6.045	4.96	11.1	23.1
	no GVHD	14	8	11.113	4.453	4.16	11.17	17.2
1m	aGVHD	15	12	5.141	2.086	2.49	4.98	9.77
	no GVHD	14	9	5.437	3.235	0.28	5.1	11.6
3m	aGVHD	15	11	4.461	1.656	2.36	4.67	7.45
	no GVHD	14	11	5.899	3.494	1.96	5.23	13.1
6m	aGVHD	15	10	6.356	5.135	1.45	4.315	15.5
	no GVHD	14	11	5.601	3.535	1.79	3.99	10.9
12m	aGVHD	15	9	8.727	5.43	2.96	7.44	19.4
	no GVHD	14	12	5.677	3.063	2.64	4.565	11.7
24m	aGVHD	15	6	9.473	1.846	8.01	8.765	12.9
	no GVHD	14	9	8.397	6.854	0.93	6.89	24.1
36m	aGVHD	15	6	9.077	4.599	3.38	8.14	16
	no GVHD	14	5	7.732	5.925	3.02	4.9	17.8
48m	aGVHD	15	3	4.527	0.927	3.46	4.98	5.14
	no GVHD	14	4	6.46	1.852	4.82	5.95	9.12
60m	aGVHD	15	2	2.96	0.071	2.91	2.96	3.01
	no GVHD	14	2	8.355	0.997	7.65	8.355	9.06
Differences of Least Squares means
Effect	Period	Group	Period	Group	Estimate	Standard	DF	t Value	Pr > |t|	Alpha	Lower	Upper
						Error
Per_odo*Group	Pre-Tx	aGVHD	Pre-Tx	no GVHD	1.9722	1.9082	95	1.03	0.304	0.05	-1.816	5.7605
Per_odo*Group	Pre-Tx	aGVHD	1m	aGVHD	7.3949	1.5523	95	4.76	<,0001	0.05	4.3132	10.4766
Per_odo*Group	Pre-Tx	aGVHD	3m	aGVHD	7.9655	1.5912	95	5.01	<,0001	0.05	4.8067	11.1244
Per_odo*Group	Pre-Tx	aGVHD	6m	aGVHD	6.0775	1.6236	95	3.74	0.0003	0.05	2.8543	9.3008
Per_odo*Group	Pre-Tx	aGVHD	12m	aGVHD	3.152	1.7042	95	1.85	0.0675	0.05	-0.2313	6.5354
Per_odo*Group	Pre-Tx	aGVHD	24m	aGVHD	2.0109	1.9463	95	1.03	0.3041	0.05	-1.8531	5.8748
Per_odo*Group	Pre-Tx	aGVHD	36m	aGVHD	2.4726	1.9724	95	1.25	0.2131	0.05	-1.4431	6.3883
Per_odo*Group	Pre-Tx	aGVHD	48m	aGVHD	6.6898	2.6271	95	2.55	0.0125	0.05	1.4743	11.9053
Per_odo*Group	Pre-Tx	aGVHD	60m	aGVHD	8.54	3.1169	95	2.74	0.0073	0.05	2.3521	14.7278
Per_odo*Group	Pre-Tx	no GVHD	1m	no GVHD	5.4821	1.7588	95	3.12	0.0024	0.05	1.9906	8.9737
Per_odo*Group	Pre-Tx	no GVHD	3m	no GVHD	4.5341	1.6928	95	2.68	0.0087	0.05	1.1736	7.8947
Per_odo*Group	Pre-Tx	no GVHD	6m	no GVHD	4.8323	1.6928	95	2.85	0.0053	0.05	1.4717	8.1929
Per_odo*Group	Pre-Tx	no GVHD	12m	no GVHD	4.7509	1.6681	95	2.85	0.0054	0.05	1.4394	8.0625
Per_odo*Group	Pre-Tx	no GVHD	24m	no GVHD	2.0181	1.8054	95	1.12	0.2665	0.05	-1.5661	5.6023
Per_odo*Group	Pre-Tx	no GVHD	36m	no GVHD	2.8798	2.174	95	1.32	0.1885	0.05	-1.4361	7.1957
Per_odo*Group	Pre-Tx	no GVHD	48m	no GVHD	2.9753	2.3979	95	1.24	0.2177	0.05	-1.7851	7.7357
Per_odo*Group	Pre-Tx	no GVHD	60m	no GVHD	0.9919	3.1217	95	0.32	0.7514	0.05	-5.2054	7.1892
Per_odo*Group	1m	aGVHD	1m	no GVHD	0.05949	1.7866	95	0.03	0.9735	0.05	-3.4874	3.6064
Per_odo*Group	3m	aGVHD	3m	no GVHD	-1.4592	1.7353	95	-0.84	0.4025	0.05	-4.9041	1.9858
Per_odo*Group	6m	aGVHD	6m	no GVHD	0.727	1.7714	95	0.41	0.6824	0.05	-2.7896	4.2437
Per_odo*Group	12m	aGVHD	12m	no GVHD	3.5711	1.7833	95	2	0.0481	0.05	0.0309	7.1114
Per_odo*Group	24m	aGVHD	24m	no GVHD	1.9795	2.096	95	0.94	0.3474	0.05	-2.1816	6.1405
Per_odo*Group	36m	aGVHD	36m	no GVHD	2.3795	2.3962	95	0.99	0.3232	0.05	-2.3777	7.1366
Per_odo*Group	48m	aGVHD	48m	no GVHD	-1.7423	3.0526	95	-0.57	0.5695	0.05	-7.8025	4.3179
Per_odo*Group	60m	aGVHD	60m	no GVHD	-5.5758	4.0096	95	-1.39	0.1676	0.05	-13.5358	2.3843
% Células TO+CD47+
Period	Group	N Obs	N	mean	standard deviation	minimum	median	maximum
Pre-Tx	aGVHD	15	10	10.511	5.455	3.77	10.14	22.4
	no GVHD	14	6	10.52	5.393	1.47	11.9	16.7
1m	aGVHD	15	12	5.092	2.848	2.77	4.585	13.1
	no GVHD	14	8	6.156	3.925	0.58	4.77	12.2
3m	aGVHD	15	11	4.979	2.48	1.46	4.76	10.9
	no GVHD	14	9	6.721	5.17	1.87	5.96	15.3
6m	aGVHD	15	10	5.534	4.082	0.3	5.55	15
	no GVHD	14	10	7.956	3.986	3.43	7.43	15.5
12m	aGVHD	15	9	6.961	3.559	3.08	6.29	15.3
	no GVHD	14	12	7.118	4.04	2.3	5.425	15.4
24m	aGVHD	15	6	9.84	4.968	3.08	11.05	15.2
	no GVHD	14	9	7.2	5.833	1.59	5.81	18.9
36m	aGVHD	15	5	8.43	7.808	3.39	4.21	21.7
	no GVHD	14	5	7.49	5.374	3.88	5.45	17
48m	aGVHD	15	3	5.167	3.204	1.51	6.51	7.48
	no GVHD	14	4	5.795	3.753	2.05	5.665	9.8
60m	aGVHD	15	2	2.17	0.693	1.68	2.17	2.66
	no GVHD	14	2	8.79	9.489	2.08	8.79	15.5
Differences of Least Squares means
Effect	Period	Group	Period	Group	Estimate	Standard	DF	t Value	Pr > |t|	Alpha	Lower	Upper
						Error
Per_odo*Group	Pre-Tx	aGVHD	Pre-Tx	no GVHD	-0.1679	2.3179	88	-0.07	0.9424	0.05	-4.7742	4.4384
Per_odo*Group	Pre-Tx	aGVHD	1m	aGVHD	5.5514	1.8392	88	3.02	0.0033	0.05	1.8964	9.2064
Per_odo*Group	Pre-Tx	aGVHD	3m	aGVHD	5.6091	1.8816	88	2.98	0.0037	0.05	1.8698	9.3484
Per_odo*Group	Pre-Tx	aGVHD	6m	aGVHD	5.0749	1.9226	88	2.64	0.0098	0.05	1.2542	8.8957
Per_odo*Group	Pre-Tx	aGVHD	12m	aGVHD	3.6076	1.9993	88	1.8	0.0746	0.05	-0.3657	7.5808
Per_odo*Group	Pre-Tx	aGVHD	24m	aGVHD	0.57	2.2663	88	0.25	0.802	0.05	-3.9338	5.0738
Per_odo*Group	Pre-Tx	aGVHD	36m	aGVHD	2.0408	2.4136	88	0.85	0.4001	0.05	-2.7557	6.8373
Per_odo*Group	Pre-Tx	aGVHD	48m	aGVHD	5.3076	2.9582	88	1.79	0.0762	0.05	-0.5712	11.1864
Per_odo*Group	Pre-Tx	aGVHD	60m	aGVHD	8.3371	3.4945	88	2.39	0.0192	0.05	1.3925	15.2817
Per_odo*Group	Pre-Tx	no GVHD	1m	no GVHD	4.4748	2.3257	88	1.92	0.0576	0.05	-0.1471	9.0967
Per_odo*Group	Pre-Tx	no GVHD	3m	no GVHD	4.2292	2.2738	88	1.86	0.0662	0.05	-0.2895	8.748
Per_odo*Group	Pre-Tx	no GVHD	6m	no GVHD	2.847	2.233	88	1.27	0.2057	0.05	-1.5907	7.2847
Per_odo*Group	Pre-Tx	no GVHD	12m	no GVHD	3.6229	2.1708	88	1.67	0.0987	0.05	-0.6912	7.9369
Per_odo*Group	Pre-Tx	no GVHD	24m	no GVHD	3.7255	2.3128	88	1.61	0.1108	0.05	-0.8707	8.3217
Per_odo*Group	Pre-Tx	no GVHD	36m	no GVHD	3.808	2.7077	88	1.41	0.1631	0.05	-1.5729	9.189
Per_odo*Group	Pre-Tx	no GVHD	48m	no GVHD	4.6541	2.8886	88	1.61	0.1107	0.05	-1.0864	10.3945
Per_odo*Group	Pre-Tx	no GVHD	60m	no GVHD	2.2295	3.6637	88	0.61	0.5444	0.05	-5.0513	9.5103
Per_odo*Group	1m	aGVHD	1m	no GVHD	-1.2445	2.0541	88	-0.61	0.5462	0.05	-5.3265	2.8376
Per_odo*Group	3m	aGVHD	3m	no GVHD	-1.5477	2.0239	88	-0.76	0.4465	0.05	-5.5697	2.4743
Per_odo*Group	6m	aGVHD	6m	no GVHD	-2.3957	2.0126	88	-1.19	0.2371	0.05	-6.3954	1.6039
Per_odo*Group	12m	aGVHD	12m	no GVHD	-0.1525	1.9848	88	-0.08	0.9389	0.05	-4.097	3.7919
Per_odo*Group	24m	aGVHD	24m	no GVHD	2.9877	2.3618	88	1.26	0.2092	0.05	-1.7059	7.6813
Per_odo*Group	36m	aGVHD	36m	no GVHD	1.5993	2.831	88	0.56	0.5736	0.05	-4.0267	7.2254
Per_odo*Group	48m	aGVHD	48m	no GVHD	-0.8213	3.4307	88	-0.24	0.8113	0.05	-7.6392	5.9965
Per_odo*Group	60m	aGVHD	60m	no GVHD	-6.2755	4.5094	88	-1.39	0.1675	0.05	-15.2369	2.686
% Células TO-CD47+
Period	Group	N Obs	N	mean	standard deviation	minimum	median	maximum
Pre-Tx	aGVHD	15	10	85.65	9.858	61.3	88.7	95.2
	no GVHD	14	6	89.25	5.491	83.2	88	98.4
1m	aGVHD	15	12	94.675	2.777	86.9	95.2	97.1
	no GVHD	14	8	92.413	4.259	87.2	93.8	97.7
3m	aGVHD	15	11	94.473	2.905	89	95	98.5
	no GVHD	14	9	92.578	5.901	82.1	93.3	98
6m	aGVHD	15	10	94.26	4.142	84.8	94.15	99.6
	no GVHD	14	10	89.35	5.813	77.7	90.2	95.9
12m	aGVHD	15	9	92.611	3.552	84.4	93.4	96.2
	no GVHD	14	12	92.192	4.171	84.3	93.75	97.4
24m	aGVHD	15	6	89.583	5.25	83.1	88.75	96.4
	no GVHD	14	9	92.478	5.84	80.7	93.6	98
36m	aGVHD	15	5	91.26	8.114	77.4	95.5	96.5
	no GVHD	14	5	91.9	5.573	82.2	93.8	96.1
48m	aGVHD	15	3	94.433	3.539	91.6	93.3	98.4
	no GVHD	14	4	93.95	3.999	89.8	94.05	97.9
60m	aGVHD	15	2	97.75	0.636	97.3	97.75	98.2
	no GVHD	14	2	90.9	9.758	84	90.9	97.8
Differences of Least Squares means
Effect	Period	Group	Period	Group	Estimate	Standard	DF	t Value	Pr > |t|	Alpha	Lower	Upper
						Error
Per_odo*Group	Pre-Tx	aGVHD	Pre-Tx	no GVHD	-3.1964	2.7143	88	-1.18	0.2421	0.05	-8.5904	2.1977
Per_odo*Group	Pre-Tx	aGVHD	1m	aGVHD	-9.1567	2.1623	88	-4.23	<,0001	0.05	-13.4537	-4.8597
Per_odo*Group	Pre-Tx	aGVHD	3m	aGVHD	-8.8747	2.2117	88	-4.01	0.0001	0.05	-13.2701	-4.4793
Per_odo*Group	Pre-Tx	aGVHD	6m	aGVHD	-8.795	2.2602	88	-3.89	0.0002	0.05	-13.2867	-4.3034
Per_odo*Group	Pre-Tx	aGVHD	12m	aGVHD	-7.2393	2.3484	88	-3.08	0.0027	0.05	-11.9063	-2.5724
Per_odo*Group	Pre-Tx	aGVHD	24m	aGVHD	-3.7662	2.6601	88	-1.42	0.1604	0.05	-9.0525	1.5201
Per_odo*Group	Pre-Tx	aGVHD	36m	aGVHD	-5.5595	2.8322	88	-1.96	0.0528	0.05	-11.1879	0.06897
Per_odo*Group	Pre-Tx	aGVHD	48m	aGVHD	-8.8261	3.4637	88	-2.55	0.0126	0.05	-15.7095	-1.9427
Per_odo*Group	Pre-Tx	aGVHD	60m	aGVHD	-11.8956	4.0897	88	-2.91	0.0046	0.05	-20.0229	-3.7682
Per_odo*Group	Pre-Tx	no GVHD	1m	no GVHD	-3.4294	2.734	88	-1.25	0.213	0.05	-8.8626	2.0039
Per_odo*Group	Pre-Tx	no GVHD	3m	no GVHD	-3.8734	2.6725	88	-1.45	0.1508	0.05	-9.1845	1.4377
Per_odo*Group	Pre-Tx	no GVHD	6m	no GVHD	-0.6484	2.6242	88	-0.25	0.8054	0.05	-5.8635	4.5666
Per_odo*Group	Pre-Tx	no GVHD	12m	no GVHD	-3.4464	2.5503	88	-1.35	0.18	0.05	-8.5146	1.6218
Per_odo*Group	Pre-Tx	no GVHD	24m	no GVHD	-3.8948	2.7146	88	-1.43	0.1549	0.05	-9.2894	1.4998
Per_odo*Group	Pre-Tx	no GVHD	36m	no GVHD	-3.9946	3.1744	88	-1.26	0.2116	0.05	-10.303	2.3138
Per_odo*Group	Pre-Tx	no GVHD	48m	no GVHD	-5.2105	3.3847	88	-1.54	0.1273	0.05	-11.9368	1.5158
Per_odo*Group	Pre-Tx	no GVHD	60m	no GVHD	-2.5629	4.292	88	-0.6	0.552	0.05	-11.0924	5.9666
Per_odo*Group	1m	aGVHD	1m	no GVHD	2.531	2.4043	88	1.05	0.2954	0.05	-2.247	7.309
Per_odo*Group	3m	aGVHD	3m	no GVHD	1.8049	2.3688	88	0.76	0.4481	0.05	-2.9026	6.5124
Per_odo*Group	6m	aGVHD	6m	no GVHD	4.9502	2.3557	88	2.1	0.0385	0.05	0.2688	9.6317
Per_odo*Group	12m	aGVHD	12m	no GVHD	0.5966	2.3233	88	0.26	0.7979	0.05	-4.0205	5.2136
Per_odo*Group	24m	aGVHD	24m	no GVHD	-3.325	2.7663	88	-1.2	0.2326	0.05	-8.8224	2.1724
Per_odo*Group	36m	aGVHD	36m	no GVHD	-1.6315	3.3168	88	-0.49	0.624	0.05	-8.2229	4.9599
Per_odo*Group	48m	aGVHD	48m	no GVHD	0.4193	4.0169	88	0.1	0.9171	0.05	-7.5635	8.402
Per_odo*Group	60m	aGVHD	60m	no GVHD	6.1363	5.2794	88	1.16	0.2483	0.05	-4.3555	16.6281
% Células TO+CD36+
Period	Group	N Obs	N	mean	standard deviation	minimum	median	maximum
Pre-Tx	aGVHD	15	10	0.249	0.211	0.04	0.22	0.75
	no GVHD	14	6	0.298	0.276	0.03	0.26	0.63
1m	aGVHD	15	12	0.141	0.112	0.04	0.1	0.44
	no GVHD	14	8	0.178	0.118	0.06	0.175	0.44
3m	aGVHD	15	11	0.183	0.169	0.04	0.15	0.67
	no GVHD	14	9	0.17	0.096	0.03	0.19	0.3
6m	aGVHD	15	10	0.116	0.061	0.03	0.11	0.24
	no GVHD	14	10	0.181	0.11	0.07	0.15	0.39
12m	aGVHD	15	9	0.167	0.103	0.03	0.15	0.32
	no GVHD	14	12	0.163	0.124	0.02	0.12	0.39
24m	aGVHD	15	6	0.225	0.178	0.07	0.135	0.49
	no GVHD	14	9	0.107	0.121	0.03	0.07	0.42
36m	aGVHD	15	5	0.194	0.13	0.02	0.21	0.34
	no GVHD	14	5	0.458	0.874	0.03	0.1	2.02
48m	aGVHD	15	3	0.09	0.066	0.03	0.08	0.16
	no GVHD	14	4	0.093	0.1	0.02	0.055	0.24
60m	aGVHD	15	2	0.065	0.007	0.06	0.065	0.07
	no GVHD	14	2	0.1	0.085	0.04	0.1	0.16
Log transformation
Differences of Least Squares means
Effect	Period	Group	Period	Group	Estimate	Standard	DF	t Value	Pr > |t|	Alpha	Lower	Upper
						Error
Per_odo*Group	Pre-Tx	aGVHD	Pre-Tx	no GVHD	0.07853	0.4402	88	0.18	0.8588	0.05	-0.7962	0.9532
Per_odo*Group	Pre-Tx	aGVHD	1m	aGVHD	0.4675	0.3357	88	1.39	0.1672	0.05	-0.1996	1.1345
Per_odo*Group	Pre-Tx	aGVHD	3m	aGVHD	0.2455	0.3439	88	0.71	0.4772	0.05	-0.4379	0.929
Per_odo*Group	Pre-Tx	aGVHD	6m	aGVHD	0.5867	0.351	88	1.67	0.0982	0.05	-0.1109	1.2843
Per_odo*Group	Pre-Tx	aGVHD	12m	aGVHD	0.3018	0.3677	88	0.82	0.414	0.05	-0.4289	1.0324
Per_odo*Group	Pre-Tx	aGVHD	24m	aGVHD	0.03811	0.4192	88	0.09	0.9278	0.05	-0.795	0.8713
Per_odo*Group	Pre-Tx	aGVHD	36m	aGVHD	0.3376	0.4473	88	0.75	0.4524	0.05	-0.5514	1.2266
Per_odo*Group	Pre-Tx	aGVHD	48m	aGVHD	0.9049	0.5623	88	1.61	0.1111	0.05	-0.2125	2.0223
Per_odo*Group	Pre-Tx	aGVHD	60m	aGVHD	0.9497	0.6682	88	1.42	0.1588	0.05	-0.3782	2.2776
Per_odo*Group	Pre-Tx	no GVHD	1m	no GVHD	0.04015	0.4248	88	0.09	0.9249	0.05	-0.804	0.8843
Per_odo*Group	Pre-Tx	no GVHD	3m	no GVHD	0.2232	0.4158	88	0.54	0.5927	0.05	-0.6032	1.0497
Per_odo*Group	Pre-Tx	no GVHD	6m	no GVHD	0.07532	0.4089	88	0.18	0.8543	0.05	-0.7372	0.8878
Per_odo*Group	Pre-Tx	no GVHD	12m	no GVHD	0.3029	0.3986	88	0.76	0.4494	0.05	-0.4892	1.0949
Per_odo*Group	Pre-Tx	no GVHD	24m	no GVHD	0.82	0.4281	88	1.92	0.0587	0.05	-0.03074	1.6708
Per_odo*Group	Pre-Tx	no GVHD	36m	no GVHD	0.5024	0.5064	88	0.99	0.3238	0.05	-0.5039	1.5087
Per_odo*Group	Pre-Tx	no GVHD	48m	no GVHD	0.9211	0.5433	88	1.7	0.0935	0.05	-0.1585	2.0007
Per_odo*Group	Pre-Tx	no GVHD	60m	no GVHD	0.8598	0.6906	88	1.24	0.2165	0.05	-0.5127	2.2323
Per_odo*Group	1m	aGVHD	1m	no GVHD	-0.3488	0.3923	88	-0.89	0.3764	0.05	-1.1283	0.4308
Per_odo*Group	3m	aGVHD	3m	no GVHD	0.05624	0.3867	88	0.15	0.8847	0.05	-0.7122	0.8247
Per_odo*Group	6m	aGVHD	6m	no GVHD	-0.4328	0.3845	88	-1.13	0.2633	0.05	-1.1968	0.3312
Per_odo*Group	12m	aGVHD	12m	no GVHD	0.07962	0.3789	88	0.21	0.8341	0.05	-0.6735	0.8327
Per_odo*Group	24m	aGVHD	24m	no GVHD	0.8605	0.4473	88	1.92	0.0576	0.05	-0.0285	1.7494
Per_odo*Group	36m	aGVHD	36m	no GVHD	0.2433	0.5342	88	0.46	0.6499	0.05	-0.8183	1.3049
Per_odo*Group	48m	aGVHD	48m	no GVHD	0.09477	0.6521	88	0.15	0.8848	0.05	-1.2012	1.3908
Per_odo*Group	60m	aGVHD	60m	no GVHD	-0.0114	0.8576	88	-0.01	0.9894	0.05	-1.7157	1.6929
% Células TO-CD36+
Period	Group	N Obs	N	mean	standard deviation	minimum	median	maximum
Pre-Tx	aGVHD	15	10	0.046	0.02	0.01	0.05	0.07
	no GVHD	14	6	0.06	0.013	0.04	0.065	0.07
1m	aGVHD	15	12	0.072	0.084	0.01	0.035	0.27
	no GVHD	14	8	0.048	0.025	0.01	0.04	0.09
3m	aGVHD	15	11	0.045	0.028	0.01	0.04	0.1
	no GVHD	14	9	0.042	0.029	0.01	0.03	0.09
6m	aGVHD	15	10	0.033	0.031	0	0.02	0.1
	no GVHD	14	10	0.055	0.047	0	0.035	0.16
12m	aGVHD	15	9	0.057	0.057	0	0.05	0.19
	no GVHD	14	12	0.048	0.029	0.01	0.045	0.1
24m	aGVHD	15	6	0.048	0.026	0.02	0.04	0.08
	no GVHD	14	9	0.034	0.03	0	0.03	0.08
36m	aGVHD	15	5	0.04	0.029	0.01	0.03	0.08
	no GVHD	14	5	0.046	0.059	0	0.01	0.12
48m	aGVHD	15	3	0.027	0.025	0	0.03	0.05
	no GVHD	14	4	0.028	0.043	0	0.01	0.09
60m	aGVHD	15	2	0.035	0.021	0.02	0.035	0.05
	no GVHD	14	2	0.02	0.028	0	0.02	0.04
Log transformation
Differences of Least Squares means
Effect	Period	Group	Period	Group	Estimate	Standard	DF	t Value	Pr > |t|	Alpha	Lower	Upper
						Error
Per_odo*Group	Pre-Tx	aGVHD	Pre-Tx	no GVHD	-0.3898	0.3966	77	-0.98	0.3288	0.05	-1.1794	0.3999
Per_odo*Group	Pre-Tx	aGVHD	1m	aGVHD	-0.08445	0.3287	77	-0.26	0.7979	0.05	-0.7389	0.57
Per_odo*Group	Pre-Tx	aGVHD	3m	aGVHD	0.0831	0.3355	77	0.25	0.805	0.05	-0.585	0.7512
Per_odo*Group	Pre-Tx	aGVHD	6m	aGVHD	0.3553	0.3527	77	1.01	0.3169	0.05	-0.347	1.0576
Per_odo*Group	Pre-Tx	aGVHD	12m	aGVHD	-0.1118	0.3642	77	-0.31	0.7597	0.05	-0.837	0.6134
Per_odo*Group	Pre-Tx	aGVHD	24m	aGVHD	-0.05195	0.3964	77	-0.13	0.8961	0.05	-0.8413	0.7374
Per_odo*Group	Pre-Tx	aGVHD	36m	aGVHD	0.2799	0.4206	77	0.67	0.5077	0.05	-0.5575	1.1174
Per_odo*Group	Pre-Tx	aGVHD	48m	aGVHD	0.1482	0.6	77	0.25	0.8056	0.05	-1.0465	1.3428
Per_odo*Group	Pre-Tx	aGVHD	60m	aGVHD	0.2033	0.5955	77	0.34	0.7337	0.05	-0.9824	1.3891
Per_odo*Group	Pre-Tx	no GVHD	1m	no GVHD	0.3992	0.4151	77	0.96	0.3391	0.05	-0.4273	1.2258
Per_odo*Group	Pre-Tx	no GVHD	3m	no GVHD	0.5842	0.4048	77	1.44	0.153	0.05	-0.2219	1.3903
Per_odo*Group	Pre-Tx	no GVHD	6m	no GVHD	0.199	0.4049	77	0.49	0.6245	0.05	-0.6072	1.0052
Per_odo*Group	Pre-Tx	no GVHD	12m	no GVHD	0.4348	0.3844	77	1.13	0.2615	0.05	-0.3306	1.2003
Per_odo*Group	Pre-Tx	no GVHD	24m	no GVHD	0.706	0.4148	77	1.7	0.0927	0.05	-0.1199	1.5319
Per_odo*Group	Pre-Tx	no GVHD	36m	no GVHD	0.1883	0.5429	77	0.35	0.7297	0.05	-0.8927	1.2692
Per_odo*Group	Pre-Tx	no GVHD	48m	no GVHD	0.3843	0.6283	77	0.61	0.5426	0.05	-0.8669	1.6355
Per_odo*Group	Pre-Tx	no GVHD	60m	no GVHD	0.5	0.8338	77	0.6	0.5505	0.05	-1.1604	2.1603
Per_odo*Group	1m	aGVHD	1m	no GVHD	0.09394	0.3504	77	0.27	0.7894	0.05	-0.6038	0.7917
Per_odo*Group	3m	aGVHD	3m	no GVHD	0.1113	0.3452	77	0.32	0.7479	0.05	-0.576	0.7987
Per_odo*Group	6m	aGVHD	6m	no GVHD	-0.546	0.3619	77	-1.51	0.1354	0.05	-1.2666	0.1746
Per_odo*Group	12m	aGVHD	12m	no GVHD	0.1569	0.3503	77	0.45	0.6556	0.05	-0.5408	0.8545
Per_odo*Group	24m	aGVHD	24m	no GVHD	0.3682	0.4145	77	0.89	0.3772	0.05	-0.4572	1.1937
Per_odo*Group	36m	aGVHD	36m	no GVHD	-0.4814	0.5607	77	-0.86	0.3933	0.05	-1.598	0.6352
Per_odo*Group	48m	aGVHD	48m	no GVHD	-0.1536	0.7691	77	-0.2	0.8422	0.05	-1.685	1.3778
Per_odo*Group	60m	aGVHD	60m	no GVHD	-0.09314	0.9464	77	-0.1	0.9219	0.05	-1.9777	1.7914
% Células TO+CD49d+
Period	Group	N Obs	N	mean	standard deviation	minimum	median	maximum
Pre-Tx	aGVHD	15	10	0.445	0.516	0	0.23	1.53
	no GVHD	14	6	0.983	1.02	0.04	0.775	2.9
1m	aGVHD	15	12	0.286	0.211	0.01	0.22	0.71
	no GVHD	14	8	0.49	0.307	0.08	0.465	0.96
3m	aGVHD	15	11	0.223	0.146	0.06	0.18	0.56
	no GVHD	14	9	0.187	0.166	0.01	0.15	0.44
6m	aGVHD	15	10	0.314	0.258	0.06	0.24	0.92
	no GVHD	14	10	0.433	0.628	0	0.19	2.07
12m	aGVHD	15	9	0.66	0.751	0.03	0.45	2.51
	no GVHD	14	12	0.308	0.376	0	0.185	1.33
24m	aGVHD	15	6	0.885	1.261	0.16	0.385	3.41
	no GVHD	14	9	0.964	1.529	0.09	0.19	4.27
36m	aGVHD	15	5	0.34	0.204	0.18	0.26	0.67
	no GVHD	14	5	1.45	2.998	0.02	0.13	6.81
48m	aGVHD	15	3	0.283	0.229	0.1	0.21	0.54
	no GVHD	14	4	0.215	0.211	0.08	0.125	0.53
60m	aGVHD	15	2	0.11	0	0.11	0.11	0.11
	no GVHD	14	2	0.23	0.042	0.2	0.23	0.26
Square root transformation
Differences of Least Squares means
Effect	Period	Group	Period	Group	Estimate	Standard	DF	t Value	Pr > |t|	Alpha	Lower	Upper
						Error
Per_odo*Group	Pre-Tx	aGVHD	Pre-Tx	no GVHD	-0.3116	0.1986	88	-1.57	0.1202	0.05	-0.7063	0.08308
Per_odo*Group	Pre-Tx	aGVHD	1m	aGVHD	0.05174	0.1572	88	0.33	0.7429	0.05	-0.2607	0.3642
Per_odo*Group	Pre-Tx	aGVHD	3m	aGVHD	0.1008	0.1609	88	0.63	0.5323	0.05	-0.2188	0.4205
Per_odo*Group	Pre-Tx	aGVHD	6m	aGVHD	-0.00183	0.1643	88	-0.01	0.9911	0.05	-0.3284	0.3248
Per_odo*Group	Pre-Tx	aGVHD	12m	aGVHD	-0.1973	0.171	88	-1.15	0.2518	0.05	-0.5371	0.1426
Per_odo*Group	Pre-Tx	aGVHD	24m	aGVHD	-0.2651	0.1939	88	-1.37	0.1751	0.05	-0.6505	0.1203
Per_odo*Group	Pre-Tx	aGVHD	36m	aGVHD	-0.03904	0.2065	88	-0.19	0.8505	0.05	-0.4495	0.3714
Per_odo*Group	Pre-Tx	aGVHD	48m	aGVHD	0.01712	0.2535	88	0.07	0.9463	0.05	-0.4867	0.5209
Per_odo*Group	Pre-Tx	aGVHD	60m	aGVHD	0.2452	0.2996	88	0.82	0.4152	0.05	-0.3501	0.8405
Per_odo*Group	Pre-Tx	no GVHD	1m	no GVHD	0.2026	0.1988	88	1.02	0.3109	0.05	-0.1925	0.5978
Per_odo*Group	Pre-Tx	no GVHD	3m	no GVHD	0.508	0.1944	88	2.61	0.0106	0.05	0.1217	0.8943
Per_odo*Group	Pre-Tx	no GVHD	6m	no GVHD	0.3608	0.1909	88	1.89	0.0621	0.05	-0.01864	0.7402
Per_odo*Group	Pre-Tx	no GVHD	12m	no GVHD	0.3934	0.1856	88	2.12	0.0369	0.05	0.02443	0.7623
Per_odo*Group	Pre-Tx	no GVHD	24m	no GVHD	0.1001	0.1979	88	0.51	0.6142	0.05	-0.2932	0.4934
Per_odo*Group	Pre-Tx	no GVHD	36m	no GVHD	0.07146	0.2318	88	0.31	0.7586	0.05	-0.3893	0.5322
Per_odo*Group	Pre-Tx	no GVHD	48m	no GVHD	0.3502	0.2474	88	1.42	0.1605	0.05	-0.1415	0.8419
Per_odo*Group	Pre-Tx	no GVHD	60m	no GVHD	0.3076	0.3138	88	0.98	0.3298	0.05	-0.3161	0.9313
Per_odo*Group	1m	aGVHD	1m	no GVHD	-0.1607	0.1761	88	-0.91	0.3638	0.05	-0.5106	0.1892
Per_odo*Group	3m	aGVHD	3m	no GVHD	0.09552	0.1735	88	0.55	0.5833	0.05	-0.2492	0.4403
Per_odo*Group	6m	aGVHD	6m	no GVHD	0.05099	0.1725	88	0.3	0.7682	0.05	-0.2918	0.3938
Per_odo*Group	12m	aGVHD	12m	no GVHD	0.279	0.1701	88	1.64	0.1046	0.05	-0.0591	0.6171
Per_odo*Group	24m	aGVHD	24m	no GVHD	0.05359	0.2024	88	0.26	0.7918	0.05	-0.3485	0.4557
Per_odo*Group	36m	aGVHD	36m	no GVHD	-0.2011	0.2425	88	-0.83	0.4092	0.05	-0.6831	0.2808
Per_odo*Group	48m	aGVHD	48m	no GVHD	0.02147	0.294	88	0.07	0.942	0.05	-0.5628	0.6057
Per_odo*Group	60m	aGVHD	60m	no GVHD	-0.2493	0.3865	88	-0.65	0.5205	0.05	-1.0173	0.5187
% Células TO-CD49d+
Period	Group	N Obs	N	mean	standard deviation	minimum	median	maximum
Pre-Tx	aGVHD	15	10	0.05	0.021	0.01	0.055	0.08
	no GVHD	14	6	0.072	0.026	0.03	0.085	0.09
1m	aGVHD	15	12	0.102	0.102	0.01	0.06	0.35
	no GVHD	14	8	0.094	0.024	0.06	0.095	0.12
3m	aGVHD	15	11	0.125	0.182	0.01	0.08	0.65
	no GVHD	14	9	0.087	0.141	0	0.03	0.45
6m	aGVHD	15	10	0.075	0.049	0.02	0.06	0.17
	no GVHD	14	10	0.077	0.06	0.01	0.065	0.18
12m	aGVHD	15	9	0.129	0.126	0.02	0.09	0.37
	no GVHD	14	12	0.086	0.073	0	0.075	0.25
24m	aGVHD	15	6	0.152	0.104	0.02	0.155	0.28
	no GVHD	14	9	0.078	0.102	0	0.04	0.32
36m	aGVHD	15	5	0.06	0.034	0.03	0.04	0.11
	no GVHD	14	5	0.392	0.827	0	0.03	1.87
48m	aGVHD	15	3	0.073	0.045	0.03	0.07	0.12
	no GVHD	14	4	0.07	0.056	0.02	0.06	0.14
60m	aGVHD	15	2	0.035	0.007	0.03	0.035	0.04
	no GVHD	14	2	0.08	0.014	0.07	0.08	0.09
Square root transformation
Differences of Least Squares means
Effect	Period	Group	Period	Group	Estimate	Standard	DF	t Value	Pr > |t|	Alpha	Lower	Upper
						Error
Per_odo*Group	Pre-Tx	aGVHD	Pre-Tx	no GVHD	-0.04431	0.08548	88	-0.52	0.6055	0.05	-0.2142	0.1256
Per_odo*Group	Pre-Tx	aGVHD	1m	aGVHD	-0.07204	0.07085	88	-1.02	0.312	0.05	-0.2128	0.06875
Per_odo*Group	Pre-Tx	aGVHD	3m	aGVHD	-0.08271	0.07232	88	-1.14	0.2559	0.05	-0.2264	0.06101
Per_odo*Group	Pre-Tx	aGVHD	6m	aGVHD	-0.04413	0.07403	88	-0.6	0.5526	0.05	-0.1912	0.103
Per_odo*Group	Pre-Tx	aGVHD	12m	aGVHD	-0.1089	0.07615	88	-1.43	0.1563	0.05	-0.2602	0.04244
Per_odo*Group	Pre-Tx	aGVHD	24m	aGVHD	-0.1463	0.08545	88	-1.71	0.0903	0.05	-0.3161	0.02348
Per_odo*Group	Pre-Tx	aGVHD	36m	aGVHD	-0.02136	0.09066	88	-0.24	0.8143	0.05	-0.2015	0.1588
Per_odo*Group	Pre-Tx	aGVHD	48m	aGVHD	-0.04696	0.1091	88	-0.43	0.6678	0.05	-0.2637	0.1698
Per_odo*Group	Pre-Tx	aGVHD	60m	aGVHD	0.03471	0.1283	88	0.27	0.7875	0.05	-0.2204	0.2898
Per_odo*Group	Pre-Tx	no GVHD	1m	no GVHD	-0.04298	0.08946	88	-0.48	0.6321	0.05	-0.2208	0.1348
Per_odo*Group	Pre-Tx	no GVHD	3m	no GVHD	0.02654	0.08726	88	0.3	0.7617	0.05	-0.1469	0.1999
Per_odo*Group	Pre-Tx	no GVHD	6m	no GVHD	0.004693	0.08554	88	0.05	0.9564	0.05	-0.1653	0.1747
Per_odo*Group	Pre-Tx	no GVHD	12m	no GVHD	-0.00066	0.08285	88	-0.01	0.9936	0.05	-0.1653	0.164
Per_odo*Group	Pre-Tx	no GVHD	24m	no GVHD	0.03007	0.08724	88	0.34	0.7312	0.05	-0.1433	0.2034
Per_odo*Group	Pre-Tx	no GVHD	36m	no GVHD	-0.09925	0.1006	88	-0.99	0.3268	0.05	-0.2993	0.1008
Per_odo*Group	Pre-Tx	no GVHD	48m	no GVHD	0.0134	0.1069	88	0.13	0.9006	0.05	-0.1991	0.2259
Per_odo*Group	Pre-Tx	no GVHD	60m	no GVHD	-0.02421	0.1354	88	-0.18	0.8585	0.05	-0.2933	0.2449
Per_odo*Group	1m	aGVHD	1m	no GVHD	-0.01525	0.07554	88	-0.2	0.8404	0.05	-0.1654	0.1349
Per_odo*Group	3m	aGVHD	3m	no GVHD	0.06494	0.07441	88	0.87	0.3852	0.05	-0.08293	0.2128
Per_odo*Group	6m	aGVHD	6m	no GVHD	0.004506	0.074	88	0.06	0.9516	0.05	-0.1426	0.1516
Per_odo*Group	12m	aGVHD	12m	no GVHD	0.06392	0.07301	88	0.88	0.3837	0.05	-0.08117	0.209
Per_odo*Group	24m	aGVHD	24m	no GVHD	0.1321	0.08721	88	1.51	0.1335	0.05	-0.04123	0.3054
Per_odo*Group	36m	aGVHD	36m	no GVHD	-0.1222	0.1047	88	-1.17	0.2465	0.05	-0.3304	0.08597
Per_odo*Group	48m	aGVHD	48m	no GVHD	0.01604	0.1264	88	0.13	0.8993	0.05	-0.2352	0.2673
Per_odo*Group	60m	aGVHD	60m	no GVHD	-0.1032	0.166	88	-0.62	0.5356	0.05	-0.4331	0.2267
IL18
Period	Group	N Obs	N	mean	standard deviation	minimum	median	maximum
Pre-Tx	aGVHD	15	10	238.997	145.717	78.97	218.705	497.84
	no GVHD	14	7	218.247	156.636	99.55	177.95	558.6
1m	aGVHD	15	6	178.108	119.135	55.68	161.645	351.52
	no GVHD	14	8	264.921	218.193	28.66	219.905	689.05
3m	aGVHD	15	7	68.426	27.21	44.1	60.03	116.36
	no GVHD	14	10	138.7	154.909	8.02	80.63	548.98
6m	aGVHD	15	6	138.573	140.212	31.56	78.29	391.59
	no GVHD	14	8	98.96	47.906	53.14	89.28	176.92
12m	aGVHD	15	5	63.764	28.501	22.84	60.52	93.65
	no GVHD	14	11	93.825	42.441	29.63	77.02	154.76
24m	aGVHD	15	6	122.113	84.145	24.24	103.53	232.24
	no GVHD	14	7	175.504	246.372	25.76	66.7	723.81
36m	aGVHD	15	1	131.1	,	131.1	131.1	131.1
	no GVHD	14	4	69.038	33.628	24.79	73.915	103.53
48m	aGVHD	15	0	,	,	,	,	,
	no GVHD	14	1	68.27	,	68.27	68.27	68.27
60m	aGVHD	15	2	70.355	25.618	52.24	70.355	88.47
	no GVHD	14	1	78.93	,	78.93	78.93	78.93
Differences of Least Squares means
Effect	Period	Group	Period	Group	Estimate	Standard	DF	t Value	Pr > |t|	Alpha	Lower	Upper
						Error
Per_odo*Group	Pre-Tx	aGVHD	Pre-Tx	no GVHD	29.4175	64.8003	59	0.45	0.6515	0.05	-100.25	159.08
Per_odo*Group	Pre-Tx	aGVHD	1m	aGVHD	32.6	53.5896	59	0.61	0.5453	0.05	-74.6325	139.83
Per_odo*Group	Pre-Tx	aGVHD	3m	aGVHD	149.26	51.755	59	2.88	0.0055	0.05	45.6985	252.82
Per_odo*Group	Pre-Tx	aGVHD	6m	aGVHD	64.018	53.6773	59	1.19	0.2378	0.05	-43.39	171.43
Per_odo*Group	Pre-Tx	aGVHD	12m	aGVHD	129.58	57.1747	59	2.27	0.0271	0.05	15.1744	243.99
Per_odo*Group	Pre-Tx	aGVHD	24m	aGVHD	114.03	54.5035	59	2.09	0.0407	0.05	4.9666	223.09
Per_odo*Group	Pre-Tx	aGVHD	36m	aGVHD	223.49	118.49	59	1.89	0.0642	0.05	-13.6079	460.59
Per_odo*Group	Pre-Tx	aGVHD	60m	aGVHD	168.39	108.44	59	1.55	0.1258	0.05	-48.6097	385.38
Per_odo*Group	Pre-Tx	no GVHD	1m	no GVHD	-60.9389	51.7673	59	-1.18	0.2439	0.05	-164.52	42.6472
Per_odo*Group	Pre-Tx	no GVHD	3m	no GVHD	79.908	49.927	59	1.6	0.1148	0.05	-19.9957	179.81
Per_odo*Group	Pre-Tx	no GVHD	6m	no GVHD	74.9174	52.4679	59	1.43	0.1586	0.05	-30.0706	179.91
Per_odo*Group	Pre-Tx	no GVHD	12m	no GVHD	122.29	50.2262	59	2.43	0.0179	0.05	21.7886	222.79
Per_odo*Group	Pre-Tx	no GVHD	24m	no GVHD	19.2668	58.1378	59	0.33	0.7415	0.05	-97.0666	135.6
Per_odo*Group	Pre-Tx	no GVHD	36m	no GVHD	137.75	72.5642	59	1.9	0.0625	0.05	-7.4512	282.95
Per_odo*Group	Pre-Tx	no GVHD	48m	no GVHD	149.09	132.63	59	1.12	0.2655	0.05	-116.3	414.49
Per_odo*Group	Pre-Tx	no GVHD	60m	no GVHD	138.43	132.63	59	1.04	0.3009	0.05	-126.96	403.83
Per_odo*Group	1m	aGVHD	1m	no GVHD	-64.1214	69.508	59	-0.92	0.36	0.05	-203.21	74.9637
Per_odo*Group	3m	aGVHD	3m	no GVHD	-39.9347	64.9179	59	-0.62	0.5408	0.05	-169.84	89.9656
Per_odo*Group	6m	aGVHD	6m	no GVHD	40.3169	69.336	59	0.58	0.5631	0.05	-98.4242	179.06
Per_odo*Group	12m	aGVHD	12m	no GVHD	22.1278	69.0993	59	0.32	0.7499	0.05	-116.14	160.4
Per_odo*Group	24m	aGVHD	24m	no GVHD	-65.3435	70.7083	59	-0.92	0.3592	0.05	-206.83	76.1434
Per_odo*Group	36m	aGVHD	36m	no GVHD	-56.3252	133.58	59	-0.42	0.6748	0.05	-323.61	210.96
Per_odo*Group	60m	aGVHD	60m	no GVHD	-0.5353	160.48	59	0	0.9973	0.05	-321.65	320.58
CD25
Period	Group	N Obs	N	mean	standard deviation	minimum	median	maximum
Pre-Tx	aGVHD	15	10	515.686	155.793	313.46	519.385	745.62
	no GVHD	14	7	578.75	285.722	249.52	578.81	1057.42
1m	aGVHD	15	6	800.818	123.645	657.58	802.025	971.05
	no GVHD	14	8	952.891	448.204	497.96	891.255	1732.88
3m	aGVHD	15	7	794.869	292.906	247.86	774.8	1124.96
	no GVHD	14	10	876.344	351.24	355.88	863.53	1547.17
6m	aGVHD	15	6	1061.37	299.725	755.09	975.655	1584.73
	no GVHD	14	8	749.431	268.112	405.89	722.95	1101.8
12m	aGVHD	15	5	719.274	163.648	461.9	773.94	875.04
	no GVHD	14	11	812.659	247.319	415.53	833.44	1194.82
24m	aGVHD	15	6	712.553	295.065	452.69	629.95	1291.46
	no GVHD	14	7	965.576	735.117	415.91	571.21	2513.17
36m	aGVHD	15	1	333.62	,	333.62	333.62	333.62
	no GVHD	14	4	529.528	187.267	294.05	539.22	745.62
48m	aGVHD	15	0	,	,	,	,	,
	no GVHD	14	1	409.23	,	409.23	409.23	409.23
60m	aGVHD	15	2	730.55	230.517	567.55	730.55	893.55
	no GVHD	14	1	395.35	,	395.35	395.35	395.35
Log transformation
Differences of Least Squares means
Effect	Period	Group	Period	Group	Estimate	Standard	DF	t Value	Pr > |t|	Alpha	Lower	Upper
						Error
Per_odo*Group	Pre-Tx	aGVHD	Pre-Tx	no GVHD	-0.07164	0.1776	59	-0.4	0.6882	0.05	-0.4271	0.2838
Per_odo*Group	Pre-Tx	aGVHD	1m	aGVHD	-0.4779	0.1384	59	-3.45	0.001	0.05	-0.7549	-0.2009
Per_odo*Group	Pre-Tx	aGVHD	3m	aGVHD	-0.3286	0.1339	59	-2.45	0.0171	0.05	-0.5965	-0.06074
Per_odo*Group	Pre-Tx	aGVHD	6m	aGVHD	-0.7434	0.1386	59	-5.36	<,0001	0.05	-1.0208	-0.4661
Per_odo*Group	Pre-Tx	aGVHD	12m	aGVHD	-0.354	0.1477	59	-2.4	0.0197	0.05	-0.6495	-0.05848
Per_odo*Group	Pre-Tx	aGVHD	24m	aGVHD	-0.2993	0.1411	59	-2.12	0.038	0.05	-0.5816	-0.01709
Per_odo*Group	Pre-Tx	aGVHD	36m	aGVHD	0.07002	0.3077	59	0.23	0.8208	0.05	-0.5456	0.6856
Per_odo*Group	Pre-Tx	aGVHD	60m	aGVHD	-0.2639	0.3016	59	-0.88	0.3851	0.05	-0.8673	0.3395
Per_odo*Group	Pre-Tx	no GVHD	1m	no GVHD	-0.4882	0.1331	59	-3.67	0.0005	0.05	-0.7546	-0.2218
Per_odo*Group	Pre-Tx	no GVHD	3m	no GVHD	-0.371	0.1285	59	-2.89	0.0054	0.05	-0.6281	-0.1138
Per_odo*Group	Pre-Tx	no GVHD	6m	no GVHD	-0.3153	0.135	59	-2.33	0.023	0.05	-0.5855	-0.04506
Per_odo*Group	Pre-Tx	no GVHD	12m	no GVHD	-0.2858	0.1296	59	-2.2	0.0314	0.05	-0.5452	-0.0264
Per_odo*Group	Pre-Tx	no GVHD	24m	no GVHD	-0.3594	0.1506	59	-2.39	0.0202	0.05	-0.6606	-0.05811
Per_odo*Group	Pre-Tx	no GVHD	36m	no GVHD	-0.02252	0.191	59	-0.12	0.9065	0.05	-0.4046	0.3596
Per_odo*Group	Pre-Tx	no GVHD	48m	no GVHD	0.2072	0.3518	59	0.59	0.5583	0.05	-0.4969	0.9112
Per_odo*Group	Pre-Tx	no GVHD	60m	no GVHD	0.2417	0.3518	59	0.69	0.4949	0.05	-0.4624	0.9457
Per_odo*Group	1m	aGVHD	1m	no GVHD	-0.08196	0.1895	59	-0.43	0.6669	0.05	-0.4611	0.2972
Per_odo*Group	3m	aGVHD	3m	no GVHD	-0.114	0.1782	59	-0.64	0.5248	0.05	-0.4706	0.2426
Per_odo*Group	6m	aGVHD	6m	no GVHD	0.3565	0.189	59	1.89	0.0642	0.05	-0.02165	0.7347
Per_odo*Group	12m	aGVHD	12m	no GVHD	-0.00343	0.1884	59	-0.02	0.9855	0.05	-0.3803	0.3735
Per_odo*Group	24m	aGVHD	24m	no GVHD	-0.1317	0.1924	59	-0.68	0.4963	0.05	-0.5166	0.2532
Per_odo*Group	36m	aGVHD	36m	no GVHD	-0.1642	0.3524	59	-0.47	0.6431	0.05	-0.8694	0.541
Per_odo*Group	60m	aGVHD	60m	no GVHD	0.4339	0.4347	59	1	0.3222	0.05	-0.4358	1.3037
HGF
Period	Group	N Obs	N	mean	standard deviation	minimum	median	maximum
Pre-Tx	aGVHD	15	10	587.99	1115.87	53.27	251.56	3738.57
	no GVHD	14	7	173.841	70.077	43.09	191.09	262.82
1m	aGVHD	15	6	2501.57	3629.31	145.31	211.88	7972.93
	no GVHD	14	8	229.151	93.107	154.82	190.665	411.12
3m	aGVHD	15	7	472.206	801.447	109.75	139.09	2281.23
	no GVHD	14	10	174.696	85.35	58.25	170.265	384.04
6m	aGVHD	15	6	169.125	45.299	121.98	166.41	241.56
	no GVHD	14	8	140.066	42.984	62.16	150.035	200.67
12m	aGVHD	15	5	129.386	37.194	64.79	147.7	152.06
	no GVHD	14	11	142.655	53.767	59.05	150.56	253.54
24m	aGVHD	15	6	132.747	71.852	57.48	111.52	249.09
	no GVHD	14	7	137.276	37.442	94.64	130.4	193.83
36m	aGVHD	15	1	104.37	,	104.37	104.37	104.37
	no GVHD	14	4	166.968	53.315	123.37	150.095	244.31
48m	aGVHD	15	0	,	,	,	,	,
	no GVHD	14	1	127.48	,	127.48	127.48	127.48
60m	aGVHD	15	2	177.285	14.885	166.76	177.285	187.81
	no GVHD	14	1	113.58	,	113.58	113.58	113.58
Log transformation
Differences of Least Squares means
Effect	Period	Group	Period	Group	Estimate	Standard	DF	t Value	Pr > |t|	Alpha	Lower	Upper
						Error
Per_odo*Group	Pre-Tx	aGVHD	Pre-Tx	no GVHD	0.4408	0.3617	59	1.22	0.2278	0.05	-0.283	1.1646
Per_odo*Group	Pre-Tx	aGVHD	1m	aGVHD	-0.9082	0.3715	59	-2.44	0.0175	0.05	-1.6516	-0.1648
Per_odo*Group	Pre-Tx	aGVHD	3m	aGVHD	0.05411	0.3555	59	0.15	0.8795	0.05	-0.6572	0.7654
Per_odo*Group	Pre-Tx	aGVHD	6m	aGVHD	0.3794	0.3726	59	1.02	0.3126	0.05	-0.3661	1.125
Per_odo*Group	Pre-Tx	aGVHD	12m	aGVHD	0.7001	0.3948	59	1.77	0.0814	0.05	-0.08997	1.4902
Per_odo*Group	Pre-Tx	aGVHD	24m	aGVHD	0.7425	0.3726	59	1.99	0.0509	0.05	-0.00305	1.488
Per_odo*Group	Pre-Tx	aGVHD	36m	aGVHD	1.1114	0.7714	59	1.44	0.155	0.05	-0.4322	2.6551
Per_odo*Group	Pre-Tx	aGVHD	60m	aGVHD	0.2599	0.5706	59	0.46	0.6505	0.05	-0.8819	1.4016
Per_odo*Group	Pre-Tx	no GVHD	1m	no GVHD	-0.2945	0.3703	59	-0.8	0.4296	0.05	-1.0354	0.4464
Per_odo*Group	Pre-Tx	no GVHD	3m	no GVHD	0.02999	0.3536	59	0.08	0.9327	0.05	-0.6776	0.7376
Per_odo*Group	Pre-Tx	no GVHD	6m	no GVHD	0.1979	0.3714	59	0.53	0.5962	0.05	-0.5453	0.941
Per_odo*Group	Pre-Tx	no GVHD	12m	no GVHD	0.1963	0.3479	59	0.56	0.5747	0.05	-0.4998	0.8925
Per_odo*Group	Pre-Tx	no GVHD	24m	no GVHD	0.2474	0.3886	59	0.64	0.5268	0.05	-0.5301	1.0249
Per_odo*Group	Pre-Tx	no GVHD	36m	no GVHD	0.02528	0.4561	59	0.06	0.956	0.05	-0.8873	0.9378
Per_odo*Group	Pre-Tx	no GVHD	48m	no GVHD	0.3792	0.7854	59	0.48	0.631	0.05	-1.1924	1.9508
Per_odo*Group	Pre-Tx	no GVHD	60m	no GVHD	0.4947	0.7854	59	0.63	0.5312	0.05	-1.0769	2.0662
Per_odo*Group	1m	aGVHD	1m	no GVHD	1.0545	0.3944	59	2.67	0.0097	0.05	0.2652	1.8438
Per_odo*Group	3m	aGVHD	3m	no GVHD	0.4167	0.3603	59	1.16	0.2521	0.05	-0.3042	1.1376
Per_odo*Group	6m	aGVHD	6m	no GVHD	0.2592	0.3948	59	0.66	0.514	0.05	-0.5308	1.0492
Per_odo*Group	12m	aGVHD	12m	no GVHD	-0.06298	0.3939	59	-0.16	0.8735	0.05	-0.8512	0.7252
Per_odo*Group	24m	aGVHD	24m	no GVHD	-0.05433	0.4067	59	-0.13	0.8942	0.05	-0.8681	0.7594
Per_odo*Group	36m	aGVHD	36m	no GVHD	-0.6453	0.8265	59	-0.78	0.438	0.05	-2.2991	1.0084
Per_odo*Group	60m	aGVHD	60m	no GVHD	0.6756	0.9028	59	0.75	0.4573	0.05	-1.131	2.4822
P-selectin
Period	Group	N Obs	N	mean	standard deviation	minimum	median	maximum
Pre-Tx	aGVHD	15	10	24692.2	9341.86	12370	25215.1	44694.5
	no GVHD	14	7	28652.1	9964.24	12686.9	28145.4	42150.7
1m	aGVHD	15	6	17465.9	6010.95	10478	18257.8	23632
	no GVHD	14	8	21071	9898.18	11185	16111.5	38092
3m	aGVHD	15	7	20919	11723.3	8006.95	15014.4	38763.2
	no GVHD	14	10	26894	10503.5	7125.5	25046.8	48399
6m	aGVHD	15	6	27287.9	8702.29	18047.3	27609.5	39481
	no GVHD	14	8	27774.8	13066.2	15081.5	26615.6	54802.2
12m	aGVHD	15	5	30144.2	12069.1	15683.3	31705.3	44357.1
	no GVHD	14	11	24987.6	7284.8	13371.9	29078.3	34036.8
24m	aGVHD	15	6	25643.7	9769.26	15849.1	23443.5	43447.4
	no GVHD	14	7	21249.6	6099.16	12983	19529.2	32695.6
36m	aGVHD	15	1	26498.1	,	26498.1	26498.1	26498.1
	no GVHD	14	4	33581.1	17805.7	16795.5	29427.1	58674.6
48m	aGVHD	15	0	,	,	,	,	,
	no GVHD	14	1	19807.6	,	19807.6	19807.6	19807.6
60m	aGVHD	15	2	35796.5	14587.5	25481.6	35796.5	46111.4
	no GVHD	14	1	20985.6	,	20985.6	20985.6	20985.6
Log transformation
Differences of Least Squares means
Effect	Period	Group	Period	Group	Estimate	Standard	DF	t Value	Pr > |t|	Alpha	Lower	Upper
						Error
Per_odo*Group	Pre-Tx	aGVHD	Pre-Tx	no GVHD	-0.1678	0.1905	59	-0.88	0.3819	0.05	-0.5489	0.2133
Per_odo*Group	Pre-Tx	aGVHD	1m	aGVHD	0.2198	0.145	59	1.52	0.1349	0.05	-0.07036	0.51
Per_odo*Group	Pre-Tx	aGVHD	3m	aGVHD	0.1388	0.1403	59	0.99	0.3265	0.05	-0.1419	0.4196
Per_odo*Group	Pre-Tx	aGVHD	6m	aGVHD	-0.1457	0.1452	59	-1	0.3197	0.05	-0.4362	0.1448
Per_odo*Group	Pre-Tx	aGVHD	12m	aGVHD	-0.167	0.1547	59	-1.08	0.2847	0.05	-0.4765	0.1425
Per_odo*Group	Pre-Tx	aGVHD	24m	aGVHD	-0.08684	0.1478	59	-0.59	0.5592	0.05	-0.3827	0.209
Per_odo*Group	Pre-Tx	aGVHD	36m	aGVHD	-0.1339	0.3229	59	-0.41	0.6798	0.05	-0.7799	0.5121
Per_odo*Group	Pre-Tx	aGVHD	60m	aGVHD	-0.3921	0.3252	59	-1.21	0.2328	0.05	-1.0428	0.2587
Per_odo*Group	Pre-Tx	no GVHD	1m	no GVHD	0.3037	0.1392	59	2.18	0.0332	0.05	0.02502	0.5823
Per_odo*Group	Pre-Tx	no GVHD	3m	no GVHD	0.05986	0.1344	59	0.45	0.6578	0.05	-0.2092	0.3289
Per_odo*Group	Pre-Tx	no GVHD	6m	no GVHD	0.03404	0.1413	59	0.24	0.8104	0.05	-0.2487	0.3167
Per_odo*Group	Pre-Tx	no GVHD	12m	no GVHD	0.1286	0.1357	59	0.95	0.3472	0.05	-0.143	0.4002
Per_odo*Group	Pre-Tx	no GVHD	24m	no GVHD	0.2968	0.1578	59	1.88	0.065	0.05	-0.019	0.6126
Per_odo*Group	Pre-Tx	no GVHD	36m	no GVHD	-0.05972	0.2013	59	-0.3	0.7678	0.05	-0.4626	0.3432
Per_odo*Group	Pre-Tx	no GVHD	48m	no GVHD	0.001573	0.372	59	0	0.9966	0.05	-0.7428	0.7459
Per_odo*Group	Pre-Tx	no GVHD	60m	no GVHD	-0.0562	0.372	59	-0.15	0.8804	0.05	-0.8006	0.6882
Per_odo*Group	1m	aGVHD	1m	no GVHD	-0.08395	0.2027	59	-0.41	0.6803	0.05	-0.4896	0.3217
Per_odo*Group	3m	aGVHD	3m	no GVHD	-0.2467	0.1911	59	-1.29	0.2017	0.05	-0.6291	0.1356
Per_odo*Group	6m	aGVHD	6m	no GVHD	0.01198	0.2022	59	0.06	0.953	0.05	-0.3925	0.4165
Per_odo*Group	12m	aGVHD	12m	no GVHD	0.1279	0.2015	59	0.63	0.5282	0.05	-0.2753	0.531
Per_odo*Group	24m	aGVHD	24m	no GVHD	0.2159	0.2056	59	1.05	0.298	0.05	-0.1956	0.6273
Per_odo*Group	36m	aGVHD	36m	no GVHD	-0.09358	0.3723	59	-0.25	0.8024	0.05	-0.8385	0.6513
Per_odo*Group	60m	aGVHD	60m	no GVHD	0.1681	0.4638	59	0.36	0.7183	0.05	-0.76	1.0962
ST2
Period	Group	N Obs	N	mean	standard deviation	minimum	median	maximum
Pre-Tx	aGVHD	15	10	14160.5	6028.59	8855.22	12094.6	28176.7
	no GVHD	14	7	20597.9	11217.6	9220.68	17275.9	38166.9
1m	aGVHD	15	6	20121.2	19283.5	8870.18	13134.1	59116.9
	no GVHD	14	8	18040.7	13647.5	4091.39	14057.2	40244.8
3m	aGVHD	15	7	22647.4	13551.9	10560.9	16022.7	46580
	no GVHD	14	10	16379.3	10103.8	4786.5	13700.5	41644.8
6m	aGVHD	15	6	11688.9	2810.22	8424.69	11523.1	14968.8
	no GVHD	14	8	12228.9	6134.39	4137.6	11945.5	20332.5
12m	aGVHD	15	5	18471.2	15653.6	9099.68	12092.6	46278.8
	no GVHD	14	11	10963.4	4774.32	3469.15	11225.2	17689.1
24m	aGVHD	15	6	16481.6	5098.36	8799.56	15698	23599.3
	no GVHD	14	7	18963	25148.6	4809.74	8757.83	75453.7
36m	aGVHD	15	1	13954.2	,	13954.2	13954.2	13954.2
	no GVHD	14	4	12437.7	3070.03	8316.61	13219.9	14994.4
48m	aGVHD	15	0	,	,	,	,	,
	no GVHD	14	1	13206	,	13206	13206	13206
60m	aGVHD	15	2	9028.49	2929.47	6957.04	9028.49	11099.9
	no GVHD	14	1	11761.1	,	11761.1	11761.1	11761.1
Log transformation
Differences of Least Squares means
Effect	Period	Group	Period	Group	Estimate	Standard	DF	t Value	Pr > |t|	Alpha	Lower	Upper
						Error
Per_odo*Group	Pre-Tx	aGVHD	Pre-Tx	no GVHD	-0.2439	0.2639	59	-0.92	0.3592	0.05	-0.772	0.2842
Per_odo*Group	Pre-Tx	aGVHD	1m	aGVHD	-0.2384	0.2296	59	-1.04	0.3034	0.05	-0.6979	0.2211
Per_odo*Group	Pre-Tx	aGVHD	3m	aGVHD	-0.4638	0.2214	59	-2.09	0.0405	0.05	-0.9068	-0.02074
Per_odo*Group	Pre-Tx	aGVHD	6m	aGVHD	0.08782	0.23	59	0.38	0.704	0.05	-0.3724	0.5481
Per_odo*Group	Pre-Tx	aGVHD	12m	aGVHD	-0.1739	0.245	59	-0.71	0.4806	0.05	-0.6641	0.3163
Per_odo*Group	Pre-Tx	aGVHD	24m	aGVHD	-0.1406	0.2331	59	-0.6	0.5486	0.05	-0.6071	0.3258
Per_odo*Group	Pre-Tx	aGVHD	36m	aGVHD	0.3107	0.504	59	0.62	0.5399	0.05	-0.6977	1.3191
Per_odo*Group	Pre-Tx	aGVHD	60m	aGVHD	0.3288	0.4348	59	0.76	0.4525	0.05	-0.5412	1.1988
Per_odo*Group	Pre-Tx	no GVHD	1m	no GVHD	0.16	0.2229	59	0.72	0.4758	0.05	-0.2861	0.606
Per_odo*Group	Pre-Tx	no GVHD	3m	no GVHD	0.1815	0.2148	59	0.85	0.4014	0.05	-0.2482	0.6113
Per_odo*Group	Pre-Tx	no GVHD	6m	no GVHD	0.4752	0.2257	59	2.11	0.0395	0.05	0.02353	0.9268
Per_odo*Group	Pre-Tx	no GVHD	12m	no GVHD	0.5323	0.2154	59	2.47	0.0164	0.05	0.1013	0.9634
Per_odo*Group	Pre-Tx	no GVHD	24m	no GVHD	0.2399	0.2483	59	0.97	0.3379	0.05	-0.257	0.7368
Per_odo*Group	Pre-Tx	no GVHD	36m	no GVHD	0.491	0.3055	59	1.61	0.1133	0.05	-0.1202	1.1022
Per_odo*Group	Pre-Tx	no GVHD	48m	no GVHD	0.4305	0.5528	59	0.78	0.4393	0.05	-0.6757	1.5366
Per_odo*Group	Pre-Tx	no GVHD	60m	no GVHD	0.5463	0.5528	59	0.99	0.3271	0.05	-0.5598	1.6525
Per_odo*Group	1m	aGVHD	1m	no GVHD	0.1545	0.2846	59	0.54	0.5892	0.05	-0.415	0.7241
Per_odo*Group	3m	aGVHD	3m	no GVHD	0.4014	0.2643	59	1.52	0.1341	0.05	-0.1274	0.9302
Per_odo*Group	6m	aGVHD	6m	no GVHD	0.1435	0.2841	59	0.5	0.6154	0.05	-0.425	0.7119
Per_odo*Group	12m	aGVHD	12m	no GVHD	0.4623	0.2831	59	1.63	0.1078	0.05	-0.1042	1.0288
Per_odo*Group	24m	aGVHD	24m	no GVHD	0.1367	0.2902	59	0.47	0.6394	0.05	-0.4441	0.7174
Per_odo*Group	36m	aGVHD	36m	no GVHD	-0.06363	0.5608	59	-0.11	0.91	0.05	-1.1858	1.0585
Per_odo*Group	60m	aGVHD	60m	no GVHD	-0.02638	0.6574	59	-0.04	0.9681	0.05	-1.3419	1.2891
ICAM1
Period	Group	N Obs	N	mean	standard deviation	minimum	median	maximum
Pre-Tx	aGVHD	15	10	505873	240051	173543	489059	954250
	no GVHD	14	7	375834	149126	116040	414804	542840
1m	aGVHD	15	6	491906	329512	184195	380923	1.10229e+06
	no GVHD	14	8	566022	340475	181686	544819	1.25854e+06
3m	aGVHD	15	7	491404	310671	201682	382887	1.11833e+06
	no GVHD	14	10	463339	183215	169727	545773	644135
6m	aGVHD	15	6	656925	326328	200452	726440	1.09562e+06
	no GVHD	14	8	533826	168234	201436	540221	760031
12m	aGVHD	15	5	435441	177272	180429	414045	658323
	no GVHD	14	11	512525	204994	194776	499069	781163
24m	aGVHD	15	6	496031	172761	158697	542037	625536
	no GVHD	14	7	471639	212342	177152	471014	822648
36m	aGVHD	15	1	557809	,	557809	557809	557809
	no GVHD	14	4	431614	171545	179411	497665	551716
48m	aGVHD	15	0	,	,	,	,	,
	no GVHD	14	1	494364	,	494364	494364	494364
60m	aGVHD	15	2	480930	71012.1	430717	480930	531143
	no GVHD	14	1	497030	,	497030	497030	497030
Log transformation
Differences of Least Squares means
Effect	Period	Group	Period	Group	Estimate	Standard	DF	t Value	Pr > |t|	Alpha	Lower	Upper
						Error
Per_odo*Group	Pre-Tx	aGVHD	Pre-Tx	no GVHD	0.0899	0.2148	59	0.42	0.6771	0.05	-0.3399	0.5197
Per_odo*Group	Pre-Tx	aGVHD	1m	aGVHD	-0.06149	0.1074	59	-0.57	0.5693	0.05	-0.2764	0.1535
Per_odo*Group	Pre-Tx	aGVHD	3m	aGVHD	-0.01926	0.1044	59	-0.18	0.8543	0.05	-0.2282	0.1897
Per_odo*Group	Pre-Tx	aGVHD	6m	aGVHD	-0.2585	0.1075	59	-2.41	0.0193	0.05	-0.4736	-0.04348
Per_odo*Group	Pre-Tx	aGVHD	12m	aGVHD	-0.05676	0.1145	59	-0.5	0.6219	0.05	-0.2858	0.1723
Per_odo*Group	Pre-Tx	aGVHD	24m	aGVHD	-0.05507	0.1101	59	-0.5	0.6188	0.05	-0.2754	0.1653
Per_odo*Group	Pre-Tx	aGVHD	36m	aGVHD	-0.1102	0.2423	59	-0.45	0.6509	0.05	-0.595	0.3746
Per_odo*Group	Pre-Tx	aGVHD	60m	aGVHD	-0.03408	0.3937	59	-0.09	0.9313	0.05	-0.8219	0.7537
Per_odo*Group	Pre-Tx	no GVHD	1m	no GVHD	-0.2724	0.1017	59	-2.68	0.0095	0.05	-0.4759	-0.06901
Per_odo*Group	Pre-Tx	no GVHD	3m	no GVHD	-0.08478	0.09837	59	-0.86	0.3922	0.05	-0.2816	0.112
Per_odo*Group	Pre-Tx	no GVHD	6m	no GVHD	-0.1949	0.1033	59	-1.89	0.0642	0.05	-0.4017	0.01189
Per_odo*Group	Pre-Tx	no GVHD	12m	no GVHD	-0.1427	0.1	59	-1.43	0.1589	0.05	-0.3429	0.05745
Per_odo*Group	Pre-Tx	no GVHD	24m	no GVHD	0.04099	0.1174	59	0.35	0.7282	0.05	-0.1939	0.2759
Per_odo*Group	Pre-Tx	no GVHD	36m	no GVHD	-0.08088	0.1605	59	-0.5	0.6163	0.05	-0.4021	0.2404
Per_odo*Group	Pre-Tx	no GVHD	48m	no GVHD	-0.1345	0.3033	59	-0.44	0.6591	0.05	-0.7414	0.4724
Per_odo*Group	Pre-Tx	no GVHD	60m	no GVHD	-0.1399	0.3033	59	-0.46	0.6464	0.05	-0.7467	0.467
Per_odo*Group	1m	aGVHD	1m	no GVHD	-0.1211	0.2213	59	-0.55	0.5865	0.05	-0.5639	0.3218
Per_odo*Group	3m	aGVHD	3m	no GVHD	0.02438	0.2155	59	0.11	0.9103	0.05	-0.4068	0.4555
Per_odo*Group	12m	aGVHD	12m	no GVHD	0.003931	0.2205	59	0.02	0.9858	0.05	-0.4373	0.4451
Per_odo*Group	24m	aGVHD	24m	no GVHD	0.186	0.2226	59	0.84	0.407	0.05	-0.2596	0.6315
Per_odo*Group	36m	aGVHD	36m	no GVHD	0.1192	0.325	59	0.37	0.7151	0.05	-0.5311	0.7695
Per_odo*Group	60m	aGVHD	60m	no GVHD	-0.01587	0.4732	59	-0.03	0.9734	0.05	-0.9627	0.9309
Reg3a
Period	Group	N Obs	N	mean	standard deviation	minimum	median	maximum
Pre-Tx	aGVHD	15	10	5943	1960.42	3800.57	5466.02	9602.76
	no GVHD	14	7	4968.23	1439.08	2422.16	5130.63	6583.8
1m	aGVHD	15	6	6671.48	3595.41	2743.61	5511.72	12258.5
	no GVHD	14	8	6630.02	2851.72	4052.43	5454.01	11182.4
3m	aGVHD	15	7	11237.6	9558.84	3431.39	8637.45	32389.3
	no GVHD	14	10	13107.5	7138.11	5570.9	12439	27852.5
6m	aGVHD	15	6	8387.24	4212.72	4244.65	7195.29	16132.3
	no GVHD	14	8	10313.5	6118.8	3761.32	8046.57	20703.6
12m	aGVHD	15	5	7652.03	3093.58	5141.41	6111.87	12604.3
	no GVHD	14	11	8781.09	4422.62	3534.8	7209.63	17372.1
24m	aGVHD	15	6	7188.51	1627.62	5286	7324.4	9740.29
	no GVHD	14	7	8907.38	2902.86	6309.76	7868.21	13850
36m	aGVHD	15	1	5653.92	,	5653.92	5653.92	5653.92
	no GVHD	14	4	5824.97	1293.57	4203.46	5935.19	7226.04
48m	aGVHD	15	0	,	,	,	,	,
	no GVHD	14	1	6417.65	,	6417.65	6417.65	6417.65
60m	aGVHD	15	2	5767.91	442.748	5454.84	5767.91	6080.98
	no GVHD	14	1	5368.44	,	5368.44	5368.44	5368.44
Differences of Least Squares means
Effect	Period	Group	Period	Group	Estimate	Standard	DF	t Value	Pr > |t|	Alpha	Lower	Upper
						Error
Per_odo*Group	Pre-Tx	aGVHD	Pre-Tx	no GVHD	-1423.58	2232.74	59	-0.64	0.5262	0.05	-5891.29	3044.13
Per_odo*Group	Pre-Tx	aGVHD	1m	aGVHD	-895.7	1919.26	59	-0.47	0.6424	0.05	-4736.14	2944.73
Per_odo*Group	Pre-Tx	aGVHD	3m	aGVHD	-5579.31	1851.22	59	-3.01	0.0038	0.05	-9283.61	-1875.02
Per_odo*Group	Pre-Tx	aGVHD	6m	aGVHD	-3644.12	1922.4	59	-1.9	0.0629	0.05	-7490.84	202.6
Per_odo*Group	Pre-Tx	aGVHD	12m	aGVHD	-2504.59	2047.63	59	-1.22	0.2261	0.05	-6601.88	1592.7
Per_odo*Group	Pre-Tx	aGVHD	24m	aGVHD	-1781.53	1949.28	59	-0.91	0.3645	0.05	-5682.04	2118.97
Per_odo*Group	Pre-Tx	aGVHD	36m	aGVHD	1302.96	4219.96	59	0.31	0.7586	0.05	-7141.17	9747.08
Per_odo*Group	Pre-Tx	aGVHD	60m	aGVHD	-745.55	3691.05	59	-0.2	0.8406	0.05	-8131.32	6640.23
Per_odo*Group	Pre-Tx	no GVHD	1m	no GVHD	-1116.94	1860.83	59	-0.6	0.5506	0.05	-4840.46	2606.57
Per_odo*Group	Pre-Tx	no GVHD	3m	no GVHD	-6498.45	1793.28	59	-3.62	0.0006	0.05	-10087	-2910.1
Per_odo*Group	Pre-Tx	no GVHD	6m	no GVHD	-4046.73	1884.65	59	-2.15	0.0359	0.05	-7817.92	-275.55
Per_odo*Group	Pre-Tx	no GVHD	12m	no GVHD	-1467.39	1800.17	59	-0.82	0.4183	0.05	-5069.51	2134.74
Per_odo*Group	Pre-Tx	no GVHD	24m	no GVHD	-52.3238	2077.44	59	-0.03	0.98	0.05	-4209.28	4104.63
Per_odo*Group	Pre-Tx	no GVHD	36m	no GVHD	2265.12	2564.5	59	0.88	0.3807	0.05	-2866.43	7396.66
Per_odo*Group	Pre-Tx	no GVHD	60m	no GVHD	2932.73	4652.65	59	0.63	0.5309	0.05	-6377.19	12243
Per_odo*Group	1m	aGVHD	1m	no GVHD	-1644.83	2405.18	59	-0.68	0.4967	0.05	-6457.57	3167.92
Per_odo*Group	3m	aGVHD	3m	no GVHD	-2342.72	2236.37	59	-1.05	0.2991	0.05	-6817.68	2132.25
Per_odo*Group	6m	aGVHD	6m	no GVHD	-1826.2	2400.13	59	-0.76	0.4498	0.05	-6628.85	2976.46
Per_odo*Group	12m	aGVHD	12m	no GVHD	-386.38	2391.87	59	-0.16	0.8722	0.05	-5172.51	4399.75
Per_odo*Group	24m	aGVHD	24m	no GVHD	305.63	2450.96	59	0.12	0.9012	0.05	-4598.74	5209.99
Per_odo*Group	36m	aGVHD	36m	no GVHD	-461.42	4710.06	59	-0.1	0.9223	0.05	-9886.24	8963.39
Per_odo*Group	60m	aGVHD	60m	no GVHD	2254.7	5553.53	59	0.41	0.6862	0.05	-8857.89	13367
NO
Period	Group	N Obs	N	mean	standard deviation	minimum	median	maximum
Pre-Tx	aGVHD	15	10	30.317	35.076	0	26.24	116.145
	no GVHD	14	7	11.664	24.675	0	0	66.936
1m	aGVHD	15	5	41.544	57.189	0	8.518	135.89
	no GVHD	14	7	24.989	28.1	2.7	10	71.1
3m	aGVHD	15	6	51.856	45.433	12.52	34.175	107.535
	no GVHD	14	9	61.309	57.842	7.99	55.83	200.85
6m	aGVHD	15	5	38.669	65.643	0	6.963	154.293
	no GVHD	14	7	38.704	63.014	0	9.25	176.177
12m	aGVHD	15	5	19.298	18.428	0	14.28	47.44
	no GVHD	14	10	30.965	38.853	0	19.298	130.794
24m	aGVHD	15	6	36.637	22.907	14.079	29.505	72.377
	no GVHD	14	7	7.286	7.735	0	6.73	17.367
36m	aGVHD	15	1	14.258	,	14.258	14.258	14.258
	no GVHD	14	4	42.65	73.572	3.46	7.081	152.978
48m	aGVHD	15	0	,	,	,	,	,
	no GVHD	14	1	1.19	,	1.19	1.19	1.19
60m	aGVHD	15	2	33.87	25.791	15.633	33.87	52.107
	no GVHD	14	1	4.033	,	4.033	4.033	4.033
Square root transformation
Differences of Least Squares means
Effect	Period	Group	Period	Group	Estimate	Standard	DF	t Value	Pr > |t|	Alpha	Lower	Upper
						Error
Per_odo*Group	Pre-Tx	aGVHD	Pre-Tx	no GVHD	2.6955	1.7148	52	1.57	0.122	0.05	-0.7456	6.1366
Per_odo*Group	Pre-Tx	aGVHD	1m	aGVHD	-1.3859	1.6329	52	-0.85	0.3999	0.05	-4.6626	1.8908
Per_odo*Group	Pre-Tx	aGVHD	3m	aGVHD	-2.9714	1.5563	52	-1.91	0.0618	0.05	-6.0943	0.1516
Per_odo*Group	Pre-Tx	aGVHD	6m	aGVHD	-0.5685	1.6326	52	-0.35	0.7291	0.05	-3.8446	2.7076
Per_odo*Group	Pre-Tx	aGVHD	12m	aGVHD	-0.6707	1.6335	52	-0.41	0.6831	0.05	-3.9486	2.6072
Per_odo*Group	Pre-Tx	aGVHD	24m	aGVHD	-2.0838	1.5525	52	-1.34	0.1854	0.05	-5.199	1.0315
Per_odo*Group	Pre-Tx	aGVHD	36m	aGVHD	1.1554	3.3401	52	0.35	0.7308	0.05	-5.547	7.8579
Per_odo*Group	Pre-Tx	aGVHD	60m	aGVHD	-1.3192	2.8022	52	-0.47	0.6398	0.05	-6.9423	4.3039
Per_odo*Group	Pre-Tx	no GVHD	1m	no GVHD	-2.8616	1.552	52	-1.84	0.0709	0.05	-5.976	0.2528
Per_odo*Group	Pre-Tx	no GVHD	3m	no GVHD	-5.7063	1.4811	52	-3.85	0.0003	0.05	-8.6784	-2.7343
Per_odo*Group	Pre-Tx	no GVHD	6m	no GVHD	-2.1125	1.5696	52	-1.35	0.1842	0.05	-5.2621	1.0371
Per_odo*Group	Pre-Tx	no GVHD	12m	no GVHD	-3.1776	1.4831	52	-2.14	0.0369	0.05	-6.1537	-0.2015
Per_odo*Group	Pre-Tx	no GVHD	24m	no GVHD	-0.6787	1.6584	52	-0.41	0.684	0.05	-4.0066	2.6492
Per_odo*Group	Pre-Tx	no GVHD	36m	no GVHD	-4.0004	2.0175	52	-1.98	0.0527	0.05	-8.0489	0.04801
Per_odo*Group	Pre-Tx	no GVHD	48m	no GVHD	-0.5617	3.6247	52	-0.15	0.8775	0.05	-7.8352	6.7118
Per_odo*Group	Pre-Tx	no GVHD	60m	no GVHD	-1.4791	3.6247	52	-0.41	0.6849	0.05	-8.7526	5.7944
Per_odo*Group	1m	aGVHD	1m	no GVHD	1.2199	1.9851	52	0.61	0.5416	0.05	-2.7636	5.2033
Per_odo*Group	3m	aGVHD	3m	no GVHD	-0.03946	1.8148	52	-0.02	0.9827	0.05	-3.681	3.6021
Per_odo*Group	6m	aGVHD	6m	no GVHD	1.1515	1.978	52	0.58	0.563	0.05	-2.8176	5.1206
Per_odo*Group	12m	aGVHD	12m	no GVHD	0.1886	1.87	52	0.1	0.92	0.05	-3.5639	3.9411
Per_odo*Group	24m	aGVHD	24m	no GVHD	4.1005	1.8945	52	2.16	0.035	0.05	0.2989	7.9022
Per_odo*Group	36m	aGVHD	36m	no GVHD	-2.4604	3.694	52	-0.67	0.5083	0.05	-9.8728	4.9521
Per_odo*Group	60m	aGVHD	60m	no GVHD	2.5356	4.2794	52	0.59	0.5561	0.05	-6.0516	11.1228
TGFb
Period	Group	N Obs	N	mean	standard deviation	minimum	median	maximum
Pre-Tx	aGVHD	10	10	57512.5	67761.3	3284.64	28539.6	198396
	no GVHD	8	8	59991.7	66706.9	2920.49	38813.1	174631
1m	aGVHD	7	7	6732.39	5643.65	1166.4	2920.49	14765.4
	no GVHD	9	9	11467	8867.01	1044.9	14644.5	27665.4
3m	aGVHD	5	5	14435.3	7642.06	4384.89	15129.6	24821.7
	no GVHD	10	10	9344.47	7682.6	1977.78	5009.29	22614
6m	aGVHD	5	5	15924.5	9604.41	2267.72	16111.8	27521.1
	no GVHD	9	9	9820.53	6623.63	2581.73	6792.76	19156.5
12m	aGVHD	6	6	18736.4	11246.1	3160.39	20410.5	31800.6
	no GVHD	9	9	106731	187466	2168.43	14403.6	486279
24m	aGVHD	6	6	34834.5	11816	21801.9	32330.2	49945.5
	no GVHD	8	8	131865	217374	3949.8	31650.5	618275
36m	aGVHD	3	3	6712.39	7507.15	2071.79	2691.87	15373.5
	no GVHD	4	4	306577	336036	1546.17	310254	604254
48m	no GVHD	1	1	8642.1	,	8642.1	8642.1	8642.1
60m	aGVHD	2	2	16592	5106.65	12981	16592	20202.9
	no GVHD	1	1	11259	,	11259	11259	11259
Log transformation
Differences of Least Squares means
Effect	Period	Group	Period	Group	Estimate	Standard	DF	t Value	Pr > |t|	Alpha	Lower	Upper
						Error
Per_odo*Group	Pre-Tx	aGVHD	Pre-Tx	no GVHD	0.1514	0.6434	61	0.24	0.8147	0.05	-1.135	1.4379
Per_odo*Group	Pre-Tx	aGVHD	1m	aGVHD	1.7015	0.5777	61	2.95	0.0046	0.05	0.5463	2.8566
Per_odo*Group	Pre-Tx	aGVHD	3m	aGVHD	0.822	0.6492	61	1.27	0.2103	0.05	-0.4761	2.1201
Per_odo*Group	Pre-Tx	aGVHD	6m	aGVHD	0.5993	0.6491	61	0.92	0.3595	0.05	-0.6986	1.8972
Per_odo*Group	Pre-Tx	aGVHD	12m	aGVHD	0.2989	0.609	61	0.49	0.6253	0.05	-0.9188	1.5166
Per_odo*Group	Pre-Tx	aGVHD	24m	aGVHD	-0.6201	0.6215	61	-1	0.3223	0.05	-1.8629	0.6227
Per_odo*Group	Pre-Tx	aGVHD	36m	aGVHD	1.1753	0.8623	61	1.36	0.1779	0.05	-0.549	2.8996
Per_odo*Group	Pre-Tx	aGVHD	60m	aGVHD	0.01694	1.0544	61	0.02	0.9872	0.05	-2.0915	2.1254
Per_odo*Group	Pre-Tx	no GVHD	1m	no GVHD	1.2186	0.5596	61	2.18	0.0333	0.05	0.09955	2.3376
Per_odo*Group	Pre-Tx	no GVHD	3m	no GVHD	1.2171	0.5489	61	2.22	0.0303	0.05	0.1194	2.3147
Per_odo*Group	Pre-Tx	no GVHD	6m	no GVHD	0.9449	0.5737	61	1.65	0.1047	0.05	-0.2022	2.0921
Per_odo*Group	Pre-Tx	no GVHD	12m	no GVHD	-0.01192	0.5808	61	-0.02	0.9837	0.05	-1.1732	1.1494
Per_odo*Group	Pre-Tx	no GVHD	24m	no GVHD	-1.0006	0.611	61	-1.64	0.1067	0.05	-2.2224	0.2212
Per_odo*Group	Pre-Tx	no GVHD	36m	no GVHD	-2.0248	0.7629	61	-2.65	0.0101	0.05	-3.5503	-0.4993
Per_odo*Group	Pre-Tx	no GVHD	48m	no GVHD	-0.7171	1.4101	61	-0.51	0.6129	0.05	-3.5368	2.1026
Per_odo*Group	Pre-Tx	no GVHD	60m	no GVHD	-0.9816	1.4101	61	-0.7	0.489	0.05	-3.8014	1.8381
Per_odo*Group	1m	aGVHD	1m	no GVHD	-0.3314	0.6797	61	-0.49	0.6276	0.05	-1.6906	1.0278
Per_odo*Group	3m	aGVHD	3m	no GVHD	0.5465	0.7309	61	0.75	0.4575	0.05	-0.9149	2.008
Per_odo*Group	6m	aGVHD	6m	no GVHD	0.4971	0.7386	61	0.67	0.5035	0.05	-0.9799	1.9741
Per_odo*Group	12m	aGVHD	12m	no GVHD	-0.1594	0.7036	61	-0.23	0.8215	0.05	-1.5663	1.2475
Per_odo*Group	24m	aGVHD	24m	no GVHD	-0.229	0.7178	61	-0.32	0.7508	0.05	-1.6644	1.2063
Per_odo*Group	36m	aGVHD	36m	no GVHD	-3.0486	1.0112	61	-3.01	0.0037	0.05	-5.0706	-1.0267
Per_odo*Group	60m	aGVHD	60m	no GVHD	-0.8471	1.6533	61	-0.51	0.6102	0.05	-4.1531	2.4588
TNFa
Period	Group	N Obs	N	mean	standard deviation	minimum	median	maximum
Pre-Tx	aGVHD	15	10	22.182	4.52	16	22.61	28.97
	no GVHD	14	3	21.95	3.384	18.21	22.84	24.8
1m	aGVHD	15	5	28.892	20.015	18.21	20.41	64.65
	no GVHD	14	7	21.894	5.728	16	20.41	33.02
3m	aGVHD	15	4	24.558	8.692	16	24.605	33.02
	no GVHD	14	6	25.873	5.972	20.41	24.795	35.67
6m	aGVHD	15	4	23.198	3.325	18.21	24.845	24.89
	no GVHD	14	6	23.525	4.734	18.21	22.61	31
12m	aGVHD	15	1	28.97	,	28.97	28.97	28.97
	no GVHD	14	7	38.184	34.012	16	28.97	112.04
24m	aGVHD	15	5	32.496	13.593	18.7	26.93	52.92
	no GVHD	14	2	28.97	0	28.97	28.97	28.97
36m	aGVHD	15	0	,	,	,	,	,
	no GVHD	14	1	31	,	31	31	31
48m	aGVHD	15	0	,	,	,	,	,
	no GVHD	14	0	,	,	,	,	,
60m	aGVHD	15	2	21.795	4.377	18.7	21.795	24.89
	no GVHD	14	1	24.89	,	24.89	24.89	24.89
Log transformation
Differences of Least Squares means
Effect	Period	Group	Period	Group	Estimate	Standard	DF	t Value	Pr > |t|	Alpha	Lower	Upper
						Error
Per_odo*Group	Pre-Tx	aGVHD	Pre-Tx	no GVHD	0.002977	0.2349	28	0.01	0.99	0.05	-0.4781	0.4841
Per_odo*Group	Pre-Tx	aGVHD	1m	aGVHD	-0.1564	0.1831	28	-0.85	0.4003	0.05	-0.5314	0.2186
Per_odo*Group	Pre-Tx	aGVHD	3m	aGVHD	-0.05757	0.2006	28	-0.29	0.7763	0.05	-0.4685	0.3534
Per_odo*Group	Pre-Tx	aGVHD	6m	aGVHD	-0.1181	0.1977	28	-0.6	0.5551	0.05	-0.5232	0.2869
Per_odo*Group	Pre-Tx	aGVHD	12m	aGVHD	-0.22	0.3619	28	-0.61	0.5483	0.05	-0.9613	0.5214
Per_odo*Group	Pre-Tx	aGVHD	24m	aGVHD	-0.4154	0.1861	28	-2.23	0.0338	0.05	-0.7966	-0.03419
Per_odo*Group	Pre-Tx	aGVHD	36m	no GVHD	-0.532	0.366	28	-1.45	0.1572	0.05	-1.2817	0.2177
Per_odo*Group	Pre-Tx	aGVHD	60m	aGVHD	-0.05366	0.2811	28	-0.19	0.85	0.05	-0.6294	0.5221
Per_odo*Group	Pre-Tx	no GVHD	1m	no GVHD	0.05522	0.2307	28	0.24	0.8126	0.05	-0.4173	0.5278
Per_odo*Group	Pre-Tx	no GVHD	3m	no GVHD	-0.2095	0.2395	28	-0.87	0.3891	0.05	-0.7	0.281
Per_odo*Group	Pre-Tx	no GVHD	6m	no GVHD	-0.08846	0.2433	28	-0.36	0.719	0.05	-0.5869	0.41
Per_odo*Group	Pre-Tx	no GVHD	12m	no GVHD	-0.3568	0.2385	28	-1.5	0.1458	0.05	-0.8454	0.1318
Per_odo*Group	Pre-Tx	no GVHD	24m	no GVHD	-0.4192	0.3197	28	-1.31	0.2004	0.05	-1.0742	0.2357
Per_odo*Group	Pre-Tx	no GVHD	36m	no GVHD	-0.535	0.3987	28	-1.34	0.1905	0.05	-1.3517	0.2818
Per_odo*Group	Pre-Tx	no GVHD	60m	no GVHD	-0.08165	0.4179	28	-0.2	0.8465	0.05	-0.9376	0.7744
Per_odo*Group	1m	aGVHD	1m	no GVHD	0.2146	0.2069	28	1.04	0.3086	0.05	-0.2093	0.6384
Per_odo*Group	3m	aGVHD	3m	no GVHD	-0.149	0.2271	28	-0.66	0.5172	0.05	-0.6141	0.3162
Per_odo*Group	6m	aGVHD	6m	no GVHD	0.03263	0.227	28	0.14	0.8868	0.05	-0.4325	0.4977
Per_odo*Group	12m	aGVHD	12m	no GVHD	-0.1339	0.3769	28	-0.36	0.7251	0.05	-0.9058	0.6381
Per_odo*Group	24m	aGVHD	24m	no GVHD	-0.00089	0.2944	28	0	0.9976	0.05	-0.6039	0.6021
Per_odo*Group	60m	aGVHD	60m	no GVHD	-0.02501	0.4462	28	-0.06	0.9557	0.05	-0.939	0.8889
Endothelin-1
Period	Group	N Obs	N	mean	standard deviation	minimum	median	maximum
Pre-Tx	aGVHD	15	10	7.723	5.924	0	6.64	21.38
	no GVHD	14	7	6.21	3.457	0	6.07	10.89
1m	aGVHD	15	6	4.267	2.677	0	3.81	7.83
	no GVHD	14	8	6.059	2.8	0	6.07	8.79
3m	aGVHD	15	7	3.496	2.531	0	3.81	6.07
	no GVHD	14	10	6.172	3.09	0	6.07	10.69
6m	aGVHD	15	6	5.155	2.953	0	5.73	7.83
	no GVHD	14	8	4.055	3.73	0	4.6	9.34
12m	aGVHD	15	5	0.762	1.704	0	0	3.81
	no GVHD	14	11	3.691	3.154	0	3.81	8.61
24m	aGVHD	15	6	1.585	2.905	0	0	7.21
	no GVHD	14	7	0	0	0	0	0
36m	aGVHD	15	1	0	,	0	0	0
	no GVHD	14	4	1.518	3.035	0	0	6.07
48m	aGVHD	15	0	,	,	,	,	,
	no GVHD	14	1	0	,	0	0	0
60m	aGVHD	15	2	1.535	2.171	0	1.535	3.07
	no GVHD	14	1	0	,	0	0	0
Differences of Least Squares means
Effect	Period	Group	Period	Group	Estimate	Standard	DF	t Value	Pr > |t|	Alpha	Lower	Upper
						Error
Per_odo*Group	Pre-Tx	aGVHD	Pre-Tx	no GVHD	1.0057	1.5972	59	0.63	0.5313	0.05	-2.1902	4.2016
Per_odo*Group	Pre-Tx	aGVHD	1m	aGVHD	3.3282	1.4645	59	2.27	0.0267	0.05	0.3978	6.2586
Per_odo*Group	Pre-Tx	aGVHD	3m	aGVHD	4.0726	1.4093	59	2.89	0.0054	0.05	1.2526	6.8926
Per_odo*Group	Pre-Tx	aGVHD	6m	aGVHD	3.4452	1.4674	59	2.35	0.0223	0.05	0.509	6.3815
Per_odo*Group	Pre-Tx	aGVHD	12m	aGVHD	7.7688	1.5621	59	4.97	<,0001	0.05	4.6431	10.8945
Per_odo*Group	Pre-Tx	aGVHD	24m	aGVHD	6.8235	1.4828	59	4.6	<,0001	0.05	3.8565	9.7904
Per_odo*Group	Pre-Tx	aGVHD	36m	aGVHD	7.0528	3.1812	59	2.22	0.0305	0.05	0.6872	13.4184
Per_odo*Group	Pre-Tx	aGVHD	60m	aGVHD	6.5718	2.5909	59	2.54	0.0139	0.05	1.3874	11.7562
Per_odo*Group	Pre-Tx	no GVHD	1m	no GVHD	0.2172	1.4306	59	0.15	0.8798	0.05	-2.6453	3.0798
Per_odo*Group	Pre-Tx	no GVHD	3m	no GVHD	0.3964	1.3762	59	0.29	0.7743	0.05	-2.3573	3.1501
Per_odo*Group	Pre-Tx	no GVHD	6m	no GVHD	2.3304	1.4463	59	1.61	0.1125	0.05	-0.5637	5.2245
Per_odo*Group	Pre-Tx	no GVHD	12m	no GVHD	2.8911	1.3747	59	2.1	0.0397	0.05	0.1403	5.6419
Per_odo*Group	Pre-Tx	no GVHD	24m	no GVHD	6.9031	1.5755	59	4.38	<,0001	0.05	3.7506	10.0556
Per_odo*Group	Pre-Tx	no GVHD	36m	no GVHD	5.0847	1.9074	59	2.67	0.0099	0.05	1.2679	8.9014
Per_odo*Group	Pre-Tx	no GVHD	48m	no GVHD	7.8121	3.4089	59	2.29	0.0255	0.05	0.991	14.6332
Per_odo*Group	Pre-Tx	no GVHD	60m	no GVHD	7.8121	3.4089	59	2.29	0.0255	0.05	0.991	14.6332
Per_odo*Group	1m	aGVHD	1m	no GVHD	-2.1053	1.7308	59	-1.22	0.2287	0.05	-5.5686	1.3581
Per_odo*Group	3m	aGVHD	3m	no GVHD	-2.6705	1.5969	59	-1.67	0.0998	0.05	-5.8659	0.5249
Per_odo*Group	6m	aGVHD	6m	no GVHD	-0.1091	1.7285	59	-0.06	0.9499	0.05	-3.5678	3.3495
Per_odo*Group	12m	aGVHD	12m	no GVHD	-3.872	1.723	59	-2.25	0.0284	0.05	-7.3196	-0.4244
Per_odo*Group	24m	aGVHD	24m	no GVHD	1.0853	1.7698	59	0.61	0.5421	0.05	-2.456	4.6267
Per_odo*Group	36m	aGVHD	36m	no GVHD	-0.9624	3.4954	59	-0.28	0.784	0.05	-7.9567	6.0318
Per_odo*Group	60m	aGVHD	60m	no GVHD	2.246	3.9959	59	0.56	0.5762	0.05	-5.7497	10.2417
VCAM
Period	Group	N Obs	N	mean	standard deviation	minimum	median	maximum
Pre-Tx	aGVHD	15	9	2.1089e+06	833364	523719	1.94656e+06	3.29174e+06
	no GVHD	14	7	2.51054e+06	1.10101e+06	923778	3.0441e+06	3.74964e+06
1m	aGVHD	15	6	2.03067e+06	847722	427422	2.21093e+06	2.81893e+06
	no GVHD	14	7	2.11187e+06	1.09291e+06	489182	2.27213e+06	3.3715e+06
3m	aGVHD	15	7	1.33077e+06	987100	349648	1421136	3.30565e+06
	no GVHD	14	9	1.23026e+06	391295	771154	1.18906e+06	2.06229e+06
6m	aGVHD	15	6	1.03115e+06	363440	627836	1.03968e+06	1.49395e+06
	no GVHD	14	8	1.29747e+06	274019	856642	1.40013e+06	1.54833e+06
12m	aGVHD	15	5	1.02461e+06	589922	536576	749893	2.00098e+06
	no GVHD	14	11	1.03063e+06	216119	657952	1.05318e+06	1.38042e+06
24m	aGVHD	15	6	1.3033e+06	671931	625852	1.28153e+06	2.39847e+06
	no GVHD	14	7	876187	310202	615379	764769	1.44727e+06
36m	aGVHD	15	1	935459	,	935459	935459	935459
	no GVHD	14	4	1.16602e+06	707653	709014	867679	2.21972e+06
48m	aGVHD	15	0	,	,	,	,	,
	no GVHD	14	1	664973	,	664973	664973	664973
60m	aGVHD	15	2	762684	195124	624710	762684	900657
	no GVHD	14	1	638930	,	638930	638930	638930
Differences of Least Squares means
Effect	Period	Group	Period	Group	Estimate	Standard	DF	t Value	Pr > |t|	Alpha	Lower	Upper
						Error
Per_odo*Group	Pre-Tx	aGVHD	Pre-Tx	no GVHD	-481357	325386	56	-1.48	0.1447	0.05	-1133184	170469
Per_odo*Group	Pre-Tx	aGVHD	1m	aGVHD	28718	295126	56	0.1	0.9228	0.05	-562490	619926
Per_odo*Group	Pre-Tx	aGVHD	3m	aGVHD	712224	284653	56	2.5	0.0153	0.05	141995	1282452
Per_odo*Group	Pre-Tx	aGVHD	6m	aGVHD	1059348	295641	56	3.58	0.0007	0.05	467107	1651589
Per_odo*Group	Pre-Tx	aGVHD	12m	aGVHD	1019463	314465	56	3.24	0.002	0.05	389514	1649413
Per_odo*Group	Pre-Tx	aGVHD	24m	aGVHD	682652	305844	56	2.23	0.0296	0.05	69973	1295331
Per_odo*Group	Pre-Tx	aGVHD	36m	aGVHD	1181925	674010	56	1.75	0.085	0.05	-168280	2532130
Per_odo*Group	Pre-Tx	aGVHD	60m	aGVHD	1324652	521581	56	2.54	0.0139	0.05	279799	2369505
Per_odo*Group	Pre-Tx	no GVHD	1m	no GVHD	407513	295654	56	1.38	0.1736	0.05	-184752	999779
Per_odo*Group	Pre-Tx	no GVHD	3m	no GVHD	1345349	281773	56	4.77	<,0001	0.05	780891	1909808
Per_odo*Group	Pre-Tx	no GVHD	6m	no GVHD	1380815	287252	56	4.81	<,0001	0.05	805380	1956249
Per_odo*Group	Pre-Tx	no GVHD	12m	no GVHD	1546483	273201	56	5.66	<,0001	0.05	999195	2093770
Per_odo*Group	Pre-Tx	no GVHD	24m	no GVHD	1735076	313687	56	5.53	<,0001	0.05	1106685	2363468
Per_odo*Group	Pre-Tx	no GVHD	36m	no GVHD	1510575	380190	56	3.97	0.0002	0.05	748963	2272187
Per_odo*Group	Pre-Tx	no GVHD	60m	no GVHD	1827143	680279	56	2.69	0.0095	0.05	464379	3189906
Per_odo*Group	1m	aGVHD	1m	no GVHD	-102562	354865	56	-0.29	0.7736	0.05	-813442	608318
Per_odo*Group	3m	aGVHD	3m	no GVHD	151768	325563	56	0.47	0.6429	0.05	-500414	803950
Per_odo*Group	6m	aGVHD	6m	no GVHD	-159890	345612	56	-0.46	0.6454	0.05	-852234	532453
Per_odo*Group	12m	aGVHD	12m	no GVHD	45662	344411	56	0.13	0.895	0.05	-644275	735599
Per_odo*Group	24m	aGVHD	24m	no GVHD	571067	353912	56	1.61	0.1122	0.05	-137904	1280038
Per_odo*Group	36m	aGVHD	36m	no GVHD	-152707	715966	56	-0.21	0.8319	0.05	-1586959	1281545
Per_odo*Group	60m	aGVHD	60m	no GVHD	21133	798632	56	0.03	0.979	0.05	-1578719	1620985
IL15
Period	Group	N Obs	N	mean	standard deviation	minimum	median	maximum
Pre-Tx	aGVHD	15	10	5.718	2.935	0	6.07	9.34
	no GVHD	14	7	8.326	4.888	1.31	8.65	16.33
1m	aGVHD	15	5	9.872	2.998	6.54	8.99	13.82
	no GVHD	14	8	9.336	3.63	4.38	9.33	14.74
3m	aGVHD	15	7	7.413	3.525	0	7.95	11.39
	no GVHD	14	10	8.019	3.229	1.31	8.645	12.74
6m	aGVHD	15	6	7.158	4.405	0	7.94	12.74
	no GVHD	14	8	7.363	2.879	2.5	8.125	12.06
12m	aGVHD	15	5	9.644	6.303	4.45	7.95	20.62
	no GVHD	14	11	6.684	2.21	1.93	6.54	10.02
24m	aGVHD	15	6	6.802	6.179	1.64	4.99	18.32
	no GVHD	14	7	6.597	2.856	2.79	6.54	11.39
36m	aGVHD	15	1	5.53	,	5.53	5.53	5.53
	no GVHD	14	4	7.038	2.123	4.99	6.57	10.02
48m	aGVHD	15	0	,	,	,	,	,
	no GVHD	14	1	4.38	,	4.38	4.38	4.38
60m	aGVHD	15	2	6.845	2.623	4.99	6.845	8.7
	no GVHD	14	1	3.35	,	3.35	3.35	3.35
Differences of Least Squares means
Effect	Period	Group	Period	Group	Estimate	Standard	DF	t Value	Pr > |t|	Alpha	Lower	Upper
						Error
Per_odo*Group	Pre-Tx	aGVHD	Pre-Tx	no GVHD	-3.2382	1.702	58	-1.9	0.0621	0.05	-6.645	0.1686
Per_odo*Group	Pre-Tx	aGVHD	1m	aGVHD	-5.0158	1.5067	58	-3.33	0.0015	0.05	-8.0319	-1.9997
Per_odo*Group	Pre-Tx	aGVHD	3m	aGVHD	-3.2562	1.3637	58	-2.39	0.0202	0.05	-5.986	-0.5264
Per_odo*Group	Pre-Tx	aGVHD	6m	aGVHD	-2.2602	1.4148	58	-1.6	0.1156	0.05	-5.0922	0.5717
Per_odo*Group	Pre-Tx	aGVHD	12m	aGVHD	-3.748	1.5086	58	-2.48	0.0159	0.05	-6.7678	-0.7283
Per_odo*Group	Pre-Tx	aGVHD	24m	aGVHD	-0.4325	1.4373	58	-0.3	0.7646	0.05	-3.3094	2.4445
Per_odo*Group	Pre-Tx	aGVHD	36m	aGVHD	2.649	3.12	58	0.85	0.3993	0.05	-3.5963	8.8944
Per_odo*Group	Pre-Tx	aGVHD	60m	aGVHD	-1.8663	2.8418	58	-0.66	0.5139	0.05	-7.5548	3.8221
Per_odo*Group	Pre-Tx	no GVHD	1m	no GVHD	-0.8871	1.3649	58	-0.65	0.5183	0.05	-3.6192	1.8449
Per_odo*Group	Pre-Tx	no GVHD	3m	no GVHD	0.6463	1.3162	58	0.49	0.6253	0.05	-1.9884	3.281
Per_odo*Group	Pre-Tx	no GVHD	6m	no GVHD	1.1128	1.3832	58	0.8	0.4244	0.05	-1.656	3.8817
Per_odo*Group	Pre-Tx	no GVHD	12m	no GVHD	1.8667	1.3239	58	1.41	0.1639	0.05	-0.7835	4.5168
Per_odo*Group	Pre-Tx	no GVHD	24m	no GVHD	2.2712	1.5321	58	1.48	0.1436	0.05	-0.7956	5.3379
Per_odo*Group	Pre-Tx	no GVHD	36m	no GVHD	2.7064	1.9105	58	1.42	0.162	0.05	-1.118	6.5307
Per_odo*Group	Pre-Tx	no GVHD	48m	no GVHD	4.9969	3.4886	58	1.43	0.1574	0.05	-1.9862	11.9801
Per_odo*Group	Pre-Tx	no GVHD	60m	no GVHD	6.0269	3.4886	58	1.73	0.0894	0.05	-0.9562	13.0101
Per_odo*Group	1m	aGVHD	1m	no GVHD	0.8905	1.9023	58	0.47	0.6415	0.05	-2.9175	4.6985
Per_odo*Group	3m	aGVHD	3m	no GVHD	0.6643	1.7059	58	0.39	0.6984	0.05	-2.7504	4.079
Per_odo*Group	6m	aGVHD	6m	no GVHD	0.1349	1.8228	58	0.07	0.9413	0.05	-3.514	3.7837
Per_odo*Group	12m	aGVHD	12m	no GVHD	2.3765	1.818	58	1.31	0.1963	0.05	-1.2627	6.0157
Per_odo*Group	24m	aGVHD	24m	no GVHD	-0.5345	1.8597	58	-0.29	0.7748	0.05	-4.2572	3.1881
Per_odo*Group	36m	aGVHD	36m	no GVHD	-3.1809	3.5139	58	-0.91	0.3691	0.05	-10.2148	3.8531
Per_odo*Group	60m	aGVHD	60m	no GVHD	4.6551	4.2122	58	1.11	0.2737	0.05	-3.7765	13.0867
IL33
Period	Group	N Obs	N	mean	standard deviation	minimum	median	maximum
Pre-Tx	aGVHD	15	8	15.47	4.69	10.35	14.835	24.19
	no GVHD	14	6	16.842	4.775	10.91	15.39	23.1
1m	aGVHD	15	6	12.733	2.917	9.95	11.55	17.61
	no GVHD	14	7	15.704	4.658	11.06	15.39	24.19
3m	aGVHD	15	4	15.135	3.019	12.17	14.83	18.71
	no GVHD	14	9	16.38	3.131	12.17	15.39	22
6m	aGVHD	15	5	16.29	0.933	15.39	16.5	17.61
	no GVHD	14	8	15.055	6.284	9.95	12.665	29.08
12m	aGVHD	15	4	14.433	2.427	12.04	14.04	17.61
	no GVHD	14	8	13.811	1.946	11.06	14	16.5
24m	aGVHD	15	6	15.008	9.344	9.95	11.06	33.75
	no GVHD	14	3	14.67	1.308	13.16	15.39	15.46
36m	aGVHD	15	1	13.27	,	13.27	13.27	13.27
	no GVHD	14	4	13.348	4.373	10.35	11.615	19.81
48m	aGVHD	15	0	,	,	,	,	,
	no GVHD	14	0	,	,	,	,	,
60m	aGVHD	15	2	17.595	9.242	11.06	17.595	24.13
	no GVHD	14	0	,	,	,	,	,
Log transformation
Differences of Least Squares means
Effect	Period	Group	Period	Group	Estimate	Standard	DF	t Value	Pr > |t|	Alpha	Lower	Upper
						Error
Per_odo*Group	Pre-Tx	aGVHD	Pre-Tx	no GVHD	-0.1063	0.1496	42	-0.71	0.4813	0.05	-0.4082	0.1956
Per_odo*Group	Pre-Tx	aGVHD	1m	aGVHD	0.1487	0.1456	42	1.02	0.3128	0.05	-0.1451	0.4426
Per_odo*Group	Pre-Tx	aGVHD	3m	aGVHD	-0.02282	0.1644	42	-0.14	0.8903	0.05	-0.3546	0.309
Per_odo*Group	Pre-Tx	aGVHD	6m	aGVHD	-0.08677	0.1544	42	-0.56	0.5772	0.05	-0.3984	0.2249
Per_odo*Group	Pre-Tx	aGVHD	12m	aGVHD	0.05557	0.1653	42	0.34	0.7384	0.05	-0.278	0.3892
Per_odo*Group	Pre-Tx	aGVHD	24m	aGVHD	0.1047	0.1464	42	0.71	0.4786	0.05	-0.1908	0.4001
Per_odo*Group	Pre-Tx	aGVHD	36m	aGVHD	0.1569	0.2904	42	0.54	0.5919	0.05	-0.4292	0.7429
Per_odo*Group	Pre-Tx	aGVHD	60m	aGVHD	-0.1087	0.2206	42	-0.49	0.6248	0.05	-0.554	0.3366
Per_odo*Group	Pre-Tx	no GVHD	1m	no GVHD	0.07327	0.1477	42	0.5	0.6224	0.05	-0.2248	0.3713
Per_odo*Group	Pre-Tx	no GVHD	3m	no GVHD	0.01684	0.14	42	0.12	0.9048	0.05	-0.2657	0.2993
Per_odo*Group	Pre-Tx	no GVHD	6m	no GVHD	0.142	0.1438	42	0.99	0.3289	0.05	-0.1481	0.4322
Per_odo*Group	Pre-Tx	no GVHD	12m	no GVHD	0.1842	0.1446	42	1.27	0.2097	0.05	-0.1076	0.476
Per_odo*Group	Pre-Tx	no GVHD	24m	no GVHD	0.1049	0.1918	42	0.55	0.5872	0.05	-0.2821	0.492
Per_odo*Group	Pre-Tx	no GVHD	36m	no GVHD	0.2427	0.1754	42	1.38	0.1739	0.05	-0.1114	0.5967
Per_odo*Group	1m	aGVHD	1m	no GVHD	-0.1818	0.1526	42	-1.19	0.2402	0.05	-0.4897	0.1261
Per_odo*Group	3m	aGVHD	3m	no GVHD	-0.06665	0.1648	42	-0.4	0.688	0.05	-0.3992	0.2659
Per_odo*Group	6m	aGVHD	6m	no GVHD	0.1225	0.1563	42	0.78	0.4377	0.05	-0.1929	0.4379
Per_odo*Group	12m	aGVHD	12m	no GVHD	0.02232	0.1677	42	0.13	0.8948	0.05	-0.3161	0.3607
Per_odo*Group	24m	aGVHD	24m	no GVHD	-0.106	0.1936	42	-0.55	0.5868	0.05	-0.4968	0.2847
Per_odo*Group	36m	aGVHD	36m	no GVHD	-0.02053	0.3106	42	-0.07	0.9476	0.05	-0.6473	0.6063
