# Supplementary material for: Long-Term Effects of Allogeneic Hematopoietic Stem Cell Transplantation on Systemic Inflammation in Sickle Cell Disease Patients
Source: Front Immunol. 2021 Dec 9;12:774442. doi: 10.3389/fimmu.2021.774442 (PMC8696202; doi:10.3389/fimmu.2021.774442)
Supplement: Supplementary file 5 [file DataSheet_5.xlsx]

## Sheet: DESC
Analysis comparing all patients together before and after transplantation
	RBC
	Period	n	mean	standard deviation	minimum	median	maximum
	Control	8	4977500	534355	4470000	4890000	5980000
	Pre-tx	22	3.14955e+06	554372	1900000	3150000	4110000
	1m	24	3.11417e+06	267320	2550000	3125000	3590000
	3m	24	3.24667e+06	884665	50000	3290000	4510000
	6m	26	3.42154e+06	646892	2190000	3430000	4590000
	12m	22	3745000	675346	2360000	3830000	4750000
	24m	17	3.89412e+06	926013	2390000	3900000	5170000
	36m	12	4.41917e+06	829638	3060000	4465000	5570000
	48m	8	4611250	564787	3860000	4565000	5500000
	60m	4	4677500	651223	4030000	4555000	5570000
	Hemoglobin
	Period	n	mean	standard deviation	minimum	median	maximum
	Control	8	14.35	1.684	12.6	13.85	16.9
	Pre-tx	22	9.859	1.316	7.6	10.2	11.7
	1m	24	9.596	0.904	7.4	9.8	11.1
	3m	24	10.825	2.04	8	10.5	14.5
	6m	26	10.712	1.989	6.7	10.55	15
	12m	22	11.427	1.869	7.1	11.35	15.7
	24m	17	11.782	2.248	7.2	12	14.9
	36m	12	13.5	1.955	10.5	13.15	16.3
	48m	8	13.8	1.364	12.2	13.85	15.5
	60m	4	14.15	1.967	12.7	13.45	17
	Hematocrit
	Period	n	mean	standard deviation	minimum	median	maximum
	Control	8	42.175	4.561	37	40.7	50.3
	Pre-tx	22	28.409	3.646	21.8	29.65	34.2
	1m	24	28.325	2.79	21.3	28.4	33.6
	3m	24	30.288	8.798	0.4	29.45	43.1
	6m	26	31.438	5.962	19.3	31.35	42.9
	12m	22	33.514	5.606	22	32.5	48.4
	24m	17	34.706	6.711	21.5	36.1	44.1
	36m	12	39.392	5.796	31.5	37.45	47.3
	48m	8	41.538	5.101	36	40.8	50.6
	60m	4	42.375	5.321	38	41.1	49.3
	HbS
	Period	n	mean	standard deviation	minimum	median	maximum
	Control	0	,	,	,	,	,
	Pre-tx	24	44.1	18.758	19.6	38.85	85
	1m	11	24.327	15.332	0	29.4	42.4
	3m	18	26.811	16.209	0	34.6	51
	6m	22	26.064	20.605	0	35.75	71.8
	12m	22	28.127	19.968	0	36.45	74
	24m	18	33.611	25.79	0	38.55	78.6
	36m	0	,	,	,	,	,
	48m	0	,	,	,	,	,
	60m	0	,	,	,	,	,
Analyses comparing engraftment and graft failure groups
	RBC
	Period	Group	n	mean	standard deviation	minimum	median	maximum
	Control	Control	8	4977500	534355	4470000	4890000	5980000
	Pre-tx	Engraftment	17	3.15824e+06	495899	2130000	3150000	3910000
		Graft failure	5	3120000	792717	1900000	3150000	4110000
	1m	Engraftment	18	3.11389e+06	304653	2550000	3095000	3590000
		Graft failure	6	3115000	114673	2970000	3150000	3250000
	3m	Engraftment	18	3.19778e+06	994766	50000	3255000	4510000
		Graft failure	6	3.39333e+06	448538	2780000	3455000	3840000
	6m	Engraftment	19	3.60053e+06	626689	2410000	3760000	4590000
		Graft failure	7	2.93571e+06	434276	2190000	2850000	3450000
	12m	Engraftment	17	3.85118e+06	570919	2810000	3940000	4750000
		Graft failure	5	3384000	938019	2360000	2920000	4620000
	24m	Engraftment	12	4.38333e+06	583942	3280000	4500000	5170000
		Graft failure	5	2720000	226053	2390000	2730000	3000000
	36m	Engraftment	10	4668000	652326	3710000	4685000	5570000
		Graft failure	2	3175000	162635	3060000	3175000	3290000
	48m	Engraftment	8	4611250	564787	3860000	4565000	5500000
		Graft failure	0	,	,	,	,	,
	60m	Engraftment	4	4677500	651223	4030000	4555000	5570000
		Graft failure	0	,	,	,	,	,
	Hemoglobin
	Period	Group	n	mean	standard deviation	minimum	median	maximum
	Control	Control	8	14.35	1.684	12.6	13.85	16.9
	Pre-tx	Engraftment	17	9.9	1.269	8	10.1	11.4
		Graft failure	5	9.72	1.618	7.6	10.3	11.7
	1m	Engraftment	18	9.6	0.922	7.4	9.8	11.1
		Graft failure	6	9.583	0.933	8.2	9.6	11
	3m	Engraftment	18	10.783	2.075	8	10.5	14.5
		Graft failure	6	10.95	2.116	8.6	10.6	13.5
	6m	Engraftment	19	11.216	1.911	8	11	15
		Graft failure	7	9.343	1.593	6.7	9.5	11.7
	12m	Engraftment	17	11.706	1.281	9.6	11.6	14
		Graft failure	5	10.48	3.213	7.1	9.7	15.7
	24m	Engraftment	12	12.942	1.383	10.8	13.1	14.9
		Graft failure	5	9	1.114	7.2	9.2	10
	36m	Engraftment	10	14.04	1.645	12.2	13.8	16.3
		Graft failure	2	10.8	0.424	10.5	10.8	11.1
	48m	Engraftment	8	13.8	1.364	12.2	13.85	15.5
		Graft failure	0	,	,	,	,	,
	60m	Engraftment	4	14.15	1.967	12.7	13.45	17
		Graft failure	0	,	,	,	,	,
	Hematocrit
	Period	Group	n	mean	standard deviation	minimum	median	maximum
	Control	Control	8	42.175	4.561	37	40.7	50.3
	Pre-tx	Engraftment	17	28.435	3.421	23.9	29.8	34.2
		Graft failure	5	28.32	4.79	21.8	29.4	33
	1m	Engraftment	18	28.411	2.905	21.3	28.4	33.6
		Graft failure	6	28.067	2.648	24.9	28.35	31.6
	3m	Engraftment	18	29.906	9.709	0.4	29.45	43.1
		Graft failure	6	31.433	5.784	25.7	31.35	39
	6m	Engraftment	19	33.168	5.653	22.7	32.1	42.9
		Graft failure	7	26.743	4.127	19.3	27.3	33.4
	12m	Engraftment	17	33.959	3.967	27.4	33.1	40
		Graft failure	5	32	9.917	22	31	48.4
	24m	Engraftment	12	38.258	4.025	31.4	37.9	44.1
		Graft failure	5	26.18	2.625	21.5	27.3	27.7
	36m	Engraftment	10	40.9	5.086	35.7	38.95	47.3
		Graft failure	2	31.85	0.495	31.5	31.85	32.2
	48m	Engraftment	8	41.538	5.101	36	40.8	50.6
		Graft failure	0	,	,	,	,	,
	60m	Engraftment	4	42.375	5.321	38	41.1	49.3
		Graft failure	0	,	,	,	,	,
	HbS
	Period	Group	n	mean	standard deviation	minimum	median	maximum
	Control	Control	0	,	,	,	,	,
	Pre-tx	Engraftment	17	44.629	20.39	19.6	39.7	85
		Graft failure	7	42.814	15.411	27.6	38	73.8
	1m	Engraftment	8	23.425	18.044	0	30.95	42.4
		Graft failure	3	26.733	4.881	21.1	29.4	29.7
	3m	Engraftment	14	29.986	14.763	0	35.9	51
		Graft failure	4	15.7	18.243	0	14.45	33.9
	6m	Engraftment	15	27.86	17.511	0	36.8	41.6
		Graft failure	7	22.214	27.297	0	11.2	71.8
	12m	Engraftment	17	28.788	16.669	0	37.1	41.1
		Graft failure	5	25.88	31.205	0	16.9	74
	24m	Engraftment	14	25.136	19.649	0	36.3	45.8
		Graft failure	4	63.275	24.238	27.1	73.7	78.6
	36m	Engraftment	0	,	,	,	,	,
		Graft failure	0	,	,	,	,	,
	48m	Engraftment	0	,	,	,	,	,
		Graft failure	0	,	,	,	,	,
	60m	Engraftment	0	,	,	,	,	,
		Graft failure	0	,	,	,	,	,

## Sheet: RESULTS
Analysis comparing all patients together before and after transplantation
	RBC
	Period	Period	Estimate	p value	Lower	Upper
	Control	Pre-tx	1876593	<,0001	1320127	2433059
	Pre-tx	1m	15621	0.9266	-319628	350869
	Pre-tx	3m	-119703	0.4827	-456268	216863
	Pre-tx	6m	-292568	0.0822	-623013	37877
	Pre-tx	12m	-616955	0.0006	-965461	-268448
	Pre-tx	24m	-767733	0.0001	-1147552	-387914
	Pre-tx	36m	-1234388	<,0001	-1669569	-799208
	Pre-tx	48m	-1435594	<,0001	-1950367	-920821
	Pre-tx	60m	-1615829	<,0001	-2306335	-925323
	Hemoglobin
	Period	Period	Estimate	p value	Lower	Upper
	Control	Pre-tx	4.6495	<,0001	3.2195	6.0794
	Pre-tx	1m	0.1822	0.6786	-0.6864	1.0508
	Pre-tx	3m	-1.0369	0.0202	-1.9089	-0.165
	Pre-tx	6m	-0.8792	0.0442	-1.7353	-0.02312
	Pre-tx	12m	-1.6205	0.0005	-2.5231	-0.7179
	Pre-tx	24m	-2.0084	<,0001	-2.9916	-1.0252
	Pre-tx	36m	-3.467	<,0001	-4.5922	-2.3418
	Pre-tx	48m	-3.6712	<,0001	-5.0009	-2.3414
	Pre-tx	60m	-4.2937	<,0001	-6.076	-2.5114
	Hematocrit
	Period	Period	Estimate	p value	Lower	Upper
	Control	Pre-tx	14.2896	<,0001	9.6144	18.9649
	Pre-tx	1m	-0.03281	0.982	-2.9058	2.8402
	Pre-tx	3m	-2.0123	0.1696	-4.8959	0.8713
	Pre-tx	6m	-3.079	0.0333	-5.91	-0.248
	Pre-tx	12m	-5.2778	0.0006	-8.2611	-2.2946
	Pre-tx	24m	-6.437	0.0001	-9.6849	-3.1892
	Pre-tx	36m	-10.5035	<,0001	-14.2139	-6.793
	Pre-tx	48m	-12.4093	<,0001	-16.7883	-8.0304
	Pre-tx	60m	-14.182	<,0001	-20.0444	-8.3195
	HbS
	Log transformation+1
	Period	Period	Estimate	p value	Lower	Upper
	Pre-tx	1m	1.123	0.0023	0.4138	1.8322
	Pre-tx	3m	0.9861	0.0015	0.3911	1.5812
	Pre-tx	6m	1.2117	<,0001	0.6512	1.7723
	Pre-tx	12m	1.0476	0.0004	0.4799	1.6153
	Pre-tx	24m	0.8277	0.0128	0.1814	1.4741
Analyses comparing engraftment and graft failure groups
	RBC
	Group	Period	Group	Period	Estimate	p value	Lower	Upper
	Engraftment	Pre-tx	Graft failure	Pre-tx	-16451	0.9567	-615356	582455
	Engraftment	Pre-tx	Engraftment	1m	35291	0.8329	-295370	365951
	Engraftment	Pre-tx	Engraftment	3m	-48598	0.7714	-379258	282062
	Engraftment	Pre-tx	Engraftment	6m	-451659	0.0073	-779391	-123927
	Engraftment	Pre-tx	Engraftment	12m	-746360	<,0001	-1087302	-405418
	Engraftment	Pre-tx	Engraftment	24m	-1292163	<,0001	-1677179	-907148
	Engraftment	Pre-tx	Engraftment	36m	-1574689	<,0001	-1998440	-1150937
	Engraftment	Pre-tx	Engraftment	48m	-1606378	<,0001	-2074485	-1138272
	Engraftment	Pre-tx	Engraftment	60m	-1791699	<,0001	-2413376	-1170022
	Graft failure	Pre-tx	Graft failure	1m	9072.75	0.9759	-583462	601607
	Graft failure	Pre-tx	Graft failure	3m	-237482	0.4379	-841852	366888
	Graft failure	Pre-tx	Graft failure	6m	179779	0.5384	-397376	756934
	Graft failure	Pre-tx	Graft failure	12m	-181116	0.5755	-819981	457750
	Graft failure	Pre-tx	Graft failure	24m	482884	0.1371	-155981	1121750
	Graft failure	Pre-tx	Graft failure	36m	98608	0.8202	-758773	955988
	Engraftment	1m	Graft failure	1m	-42669	0.8812	-607172	521835
	Engraftment	3m	Graft failure	3m	-205335	0.4731	-770447	359778
	Engraftment	6m	Graft failure	6m	614988	0.0252	77736	1152239
	Engraftment	12m	Graft failure	12m	548794	0.0725	-51039	1148627
	Engraftment	24m	Graft failure	24m	1758597	<,0001	1137238	2379956
	Engraftment	36m	Graft failure	36m	1656846	0.0002	801779	2511912
	Hemoglobin
	Group	Period	Group	Period	Estimate	p value	Lower	Upper
	Engraftment	Pre-tx	Graft failure	Pre-tx	0.03112	0.9686	-1.5311	1.5933
	Engraftment	Pre-tx	Engraftment	1m	0.2408	0.5875	-0.6361	1.1177
	Engraftment	Pre-tx	Engraftment	3m	-0.9426	0.0354	-1.8194	-0.06568
	Engraftment	Pre-tx	Engraftment	6m	-1.3309	0.003	-2.1999	-0.462
	Engraftment	Pre-tx	Engraftment	12m	-1.9609	<,0001	-2.8644	-1.0575
	Engraftment	Pre-tx	Engraftment	24m	-3.2638	<,0001	-4.2828	-2.2448
	Engraftment	Pre-tx	Engraftment	36m	-4.2512	<,0001	-5.3694	-3.133
	Engraftment	Pre-tx	Engraftment	48m	-4.028	<,0001	-5.2615	-2.7945
	Engraftment	Pre-tx	Engraftment	60m	-4.6357	<,0001	-6.271	-3.0004
	Graft failure	Pre-tx	Graft failure	1m	0.1311	0.869	-1.4401	1.7024
	Graft failure	Pre-tx	Graft failure	3m	-1.0759	0.1858	-2.6772	0.5253
	Graft failure	Pre-tx	Graft failure	6m	0.4686	0.5452	-1.0614	1.9986
	Graft failure	Pre-tx	Graft failure	12m	-0.4339	0.6123	-2.1258	1.2579
	Graft failure	Pre-tx	Graft failure	24m	1.0461	0.2231	-0.6458	2.7379
	Graft failure	Pre-tx	Graft failure	36m	-0.2186	0.8491	-2.4888	2.0516
	Engraftment	1m	Graft failure	1m	-0.07852	0.9159	-1.5483	1.3912
	Engraftment	3m	Graft failure	3m	-0.1023	0.8907	-1.5735	1.369
	Engraftment	6m	Graft failure	6m	1.8307	0.0107	0.4341	3.2273
	Engraftment	12m	Graft failure	12m	1.5581	0.0509	-0.00649	3.1227
	Engraftment	24m	Graft failure	24m	4.341	<,0001	2.7185	5.9635
	Engraftment	36m	Graft failure	36m	4.0637	0.0005	1.8169	6.3106
	Hematocrit
	Group	Period	Group	Period	Estimate	p value	Lower	Upper
	Engraftment	Pre-tx	Graft failure	Pre-tx	-0.1008	0.9694	-5.3007	5.099
	Engraftment	Pre-tx	Engraftment	1m	-0.00389	0.9979	-2.9595	2.9517
	Engraftment	Pre-tx	Engraftment	3m	-1.4983	0.3174	-4.4539	1.4573
	Engraftment	Pre-tx	Engraftment	6m	-4.7273	0.0018	-7.6556	-1.7991
	Engraftment	Pre-tx	Engraftment	12m	-5.9663	0.0002	-9.0096	-2.923
	Engraftment	Pre-tx	Engraftment	24m	-10.2922	<,0001	-13.7215	-6.863
	Engraftment	Pre-tx	Engraftment	36m	-12.8188	<,0001	-16.5729	-9.0648
	Engraftment	Pre-tx	Engraftment	48m	-13.4708	<,0001	-17.6072	-9.3344
	Engraftment	Pre-tx	Engraftment	60m	-15.2161	<,0001	-20.6922	-9.7399
	Graft failure	Pre-tx	Graft failure	1m	0.2649	0.9212	-5.031	5.5608
	Graft failure	Pre-tx	Graft failure	3m	-2.9115	0.2871	-8.3045	2.4815
	Graft failure	Pre-tx	Graft failure	6m	1.7039	0.514	-3.4518	6.8596
	Graft failure	Pre-tx	Graft failure	12m	-2.9674	0.3042	-8.6632	2.7284
	Graft failure	Pre-tx	Graft failure	24m	2.8526	0.3232	-2.8432	8.5484
	Graft failure	Pre-tx	Graft failure	36m	-1.0462	0.7867	-8.6882	6.5958
	Engraftment	1m	Graft failure	1m	0.1679	0.9458	-4.7174	5.0533
	Engraftment	3m	Graft failure	3m	-1.514	0.5409	-6.4042	3.3763
	Engraftment	6m	Graft failure	6m	6.3304	0.0079	1.6938	10.967
	Engraftment	12m	Graft failure	12m	2.898	0.2726	-2.3098	8.1059
	Engraftment	24m	Graft failure	24m	13.044	<,0001	7.6392	18.4489
	Engraftment	36m	Graft failure	36m	11.6718	0.0026	4.1514	19.1922
	HbS
	Log transformation+1
	Group	Period	Group	Period	Estimate	p value	Lower	Upper
	Engraftment	Pre-tx	Graft failure	Pre-tx	-0.08169	0.8982	-1.3497	1.1863
	Engraftment	Pre-tx	Engraftment	1m	1.2481	0.0029	0.4407	2.0556
	Engraftment	Pre-tx	Engraftment	3m	0.7344	0.0306	0.07067	1.3982
	Engraftment	Pre-tx	Engraftment	6m	0.9729	0.0042	0.3165	1.6294
	Engraftment	Pre-tx	Engraftment	12m	0.8381	0.0109	0.1992	1.477
	Engraftment	Pre-tx	Engraftment	24m	1.1036	0.0042	0.3589	1.8483
	Graft failure	Pre-tx	Graft failure	1m	0.652	0.3149	-0.6326	1.9367
	Graft failure	Pre-tx	Graft failure	3m	1.8227	0.0023	0.6722	2.9732
	Graft failure	Pre-tx	Graft failure	6m	1.7317	0.0005	0.7839	2.6795
	Graft failure	Pre-tx	Graft failure	12m	1.5888	0.004	0.5225	2.6551
	Graft failure	Pre-tx	Graft failure	24m	0.04129	0.9433	-1.1128	1.1953
	Engraftment	1m	Graft failure	1m	-0.6778	0.4071	-2.2982	0.9427
	Engraftment	3m	Graft failure	3m	1.0065	0.1685	-0.436	2.4491
	Engraftment	6m	Graft failure	6m	0.677	0.2951	-0.6028	1.9569
	Engraftment	12m	Graft failure	12m	0.669	0.3293	-0.6891	2.0271
	Engraftment	24m	Graft failure	24m	-1.144	0.1194	-2.5912	0.3032

## Sheet: Legenda
Var_qui	Label (transformation)
v2	red cell
v3	Hemoglobin
v4	Hematocrit
v5	Leucocytes (transformation log)
v6	Neutrophils (transformation log)
v7	HbS (transformation log+1)
